# Supplementary material for: Alanine supplementation exploits glutamine dependency induced by SMARCA4/2-loss
Source: Nat Commun. 2023 May 20;14:2894. doi: 10.1038/s41467-023-38594-3 (PMC10199906; doi:10.1038/s41467-023-38594-3)
Supplement: Supplementary file 3 — Supplementary Data 1 [file 41467_2023_38594_MOESM3_ESM.xlsx]

## Sheet: Ovary
Genes	delta_CERES	pValue
CDK4..1019.	-0.541857	0.00917491
POLG..5428.	-0.53961	9.10441e-07
MCL1..4170.	-0.534728	2.80739e-06
NDUFAF1..51103.	-0.508526	9.267e-07
MARCH5..54708.	-0.497185	0.000200081
MAN1A2..10905.	-0.495945	4.55316e-05
ZNF217..7764.	-0.490533	0.0145758
ARMC5..79798.	-0.487848	0.00098181
MRM2..29960.	-0.475111	1.72283e-07
ITGAV..3685.	-0.452158	0.04376
TXNRD1..7296.	-0.434606	0.0178127
UBIAD1..29914.	-0.434276	0.00741368
NDUFS8..4728.	-0.428626	0.000630776
MINOS1..440574.	-0.428444	0.00202341
WARS2..10352.	-0.423056	3.15164e-05
FOXRED1..55572.	-0.414583	3.87693e-06
GFM2..84340.	-0.414466	9.0832e-07
RAB35..11021.	-0.407452	0.0129649
EP300..2033.	-0.388848	0.0201097
EZH2..2146.	-0.376129	8.86592e-05
GET4..51608.	-0.373133	0.000420111
PDE12..201626.	-0.37263	0.00128736
AHCYL1..10768.	-0.371124	0.00851276
HIRA..7290.	-0.367314	0.00420052
MRPS12..6183.	-0.360988	0.000507083
NDUFA8..4702.	-0.360322	0.00732505
MTFMT..123263.	-0.358502	2.49711e-07
SLC38A2..54407.	-0.357748	3.90917e-05
PRR12..57479.	-0.35649	0.00488481
EIF2B3..8891.	-0.355869	0.000618752
NDUFS1..4719.	-0.35446	0.00723183
ATRX..546.	-0.353289	1.07578e-05
NDUFV2..4729.	-0.348725	0.00287
DCLRE1B..64858.	-0.346911	0.0252114
BRAT1..221927.	-0.346036	0.0358758
NOA1..84273.	-0.345421	0.00180861
CHD7..55636.	-0.340421	0.00288171
TADA1..117143.	-0.338966	0.0678353
SLC30A9..10463.	-0.337939	0.00440508
NABP2..79035.	-0.336814	4.13918e-05
NDUFC2..4718.	-0.334073	0.00468891
MTG2..26164.	-0.333454	0.000864919
MRPS17..51373.	-0.332503	4.2875e-05
CHD2..1106.	-0.330958	1.45772e-05
NME6..10201.	-0.329105	0.000163982
KIAA0391..9692.	-0.328375	0.00639683
EARS2..124454.	-0.327094	0.00930541
UNC50..25972.	-0.32679	0.00508319
NDUFB6..4712.	-0.325192	0.00421068
RBSN..64145.	-0.32377	0.00213578
NDUFB3..4709.	-0.322906	0.00105669
UQCC1..55245.	-0.321305	0.00104068
PDS5A..23244.	-0.320352	0.00749161
NDUFAF6..137682.	-0.319984	0.00119245
RPUSD3..285367.	-0.319392	0.000214557
MRPS11..64963.	-0.318344	0.0044171
KIF18B..146909.	-0.316997	0.0239106
TAF4..6874.	-0.315632	0.00107157
PHIP..55023.	-0.315529	0.000795807
COX18..285521.	-0.313608	0.000109946
NDUFB9..4715.	-0.309556	0.00246362
SPTY2D1..144108.	-0.309059	0.000126586
NFIB..4781.	-0.30891	0.00703183
GTPBP10..85865.	-0.308586	0.000963965
WRB..7485.	-0.305365	0.0176786
SLC25A19..60386.	-0.304752	0.00311088
NDUFA6..4700.	-0.302873	0.0284565
MRPL33..9553.	-0.302543	0.00816003
NDUFA10..4705.	-0.302042	0.00097689
C19orf70..125988.	-0.297811	0.00238961
DARS2..55157.	-0.297405	0.00280337
TIMMDC1..51300.	-0.296725	0.00464897
GTPBP8..29083.	-0.296072	0.000219263
TAF5L..27097.	-0.295946	0.0873233
PTCD1..26024.	-0.295091	0.000496628
ELOA..6924.	-0.294084	0.00817593
MRPL15..29088.	-0.293299	0.00394662
SLC39A9..55334.	-0.293068	0.00854581
PHF12..57649.	-0.291609	0.042974
MIPEP..4285.	-0.291186	0.00287491
MRPL48..51642.	-0.291147	0.00149712
MRPL46..26589.	-0.289907	0.00488073
GRSF1..2926.	-0.288238	0.00117115
NDUFAF4..29078.	-0.28744	0.0049193
FASTKD5..60493.	-0.286512	0.000609731
SLC35B2..347734.	-0.286308	0.00959007
SCO2..9997.	-0.285427	0.000144314
CABIN1..23523.	-0.284062	0.00157804
NDUFAF3..25915.	-0.282529	0.00643305
PET117..100303755.	-0.282395	0.0166328
CHD1..1105.	-0.281216	0.01011
PARS2..25973.	-0.280807	0.00698863
EED..8726.	-0.280732	0.0249001
USP7..7874.	-0.27982	0.0603367
SIVA1..10572.	-0.279614	0.00440685
NDUFS5..4725.	-0.278227	0.00569946
HSD17B10..3028.	-0.27786	0.00834745
MARS2..92935.	-0.277276	0.0259663
WT1..7490.	-0.275996	0.0797737
FGFR1..2260.	-0.275004	0.010102
COX6C..1345.	-0.27451	0.00583318
MRPL58..3396.	-0.274121	0.00467463
MECR..51102.	-0.273549	0.00060713
VGLL2..245806.	-0.273546	0.000862207
BCS1L..617.	-0.271702	0.0140018
PTCD3..55037.	-0.271633	0.00833861
CDS2..8760.	-0.271235	0.0115097
MRPL32..64983.	-0.271209	0.00016344
METTL17..64745.	-0.270569	0.0150834
NDUFB8..4714.	-0.270011	0.0108361
MRPL9..65005.	-0.269843	0.00145235
PPM1D..8493.	-0.268149	0.00922768
TFAM..7019.	-0.267846	0.00346235
HARS2..23438.	-0.265578	0.00847612
NDUFC1..4717.	-0.264473	0.016982
TRIT1..54802.	-0.26332	0.0430067
MRPS34..65993.	-0.263135	0.0316171
MTERF3..51001.	-0.262365	0.000537316
PCYT1A..5130.	-0.261401	0.0417633
MDM2..4193.	-0.260836	0.168739
HIGD2A..192286.	-0.260472	1.5287e-05
MTG1..92170.	-0.259861	0.00479074
NDUFS7..374291.	-0.258063	0.00332604
KEAP1..9817.	-0.257775	0.211592
VPS45..11311.	-0.257469	0.00963313
MRPS5..64969.	-0.255375	0.00379261
IBA57..200205.	-0.255098	0.00385978
COQ7..10229.	-0.254996	0.00381201
SLC31A1..1317.	-0.253457	0.00071561
EHMT2..10919.	-0.251504	0.00250094
SUPT20H..55578.	-0.247621	0.109202
FRS2..10818.	-0.246973	0.000625186
NDUFB5..4711.	-0.246024	0.00405398
NDUFS2..4720.	-0.24572	0.0214427
DMAC1..90871.	-0.245422	0.00383835
ZNF574..64763.	-0.245086	0.0124253
MTERF4..130916.	-0.244314	0.000479315
PRDX1..5052.	-0.242583	0.0682534
MET..4233.	-0.241827	0.0175319
OGA..10724.	-0.240782	0.014943
SDHB..6390.	-0.240347	0.0876762
STAG1..10274.	-0.239843	0.00164892
TOMM70..9868.	-0.239676	0.00299396
PYGO2..90780.	-0.239298	0.00229489
CSTF2..1478.	-0.239148	0.0307622
MRPL36..64979.	-0.238092	0.00104676
JTB..10899.	-0.23783	0.017904
SLC25A51..92014.	-0.237737	0.0515557
SERBP1..26135.	-0.237692	0.0725646
NDUFA9..4704.	-0.236758	0.00141518
CCND1..595.	-0.236237	0.270512
EMSY..56946.	-0.23606	0.0759367
CHCHD1..118487.	-0.234984	0.00676453
MRPS9..64965.	-0.234758	0.00259193
NDUFV1..4723.	-0.23467	0.0002948
NDUFAF5..79133.	-0.234206	0.00107679
MTIF3..219402.	-0.234107	0.000444276
COA6..388753.	-0.232712	0.00807357
MRPS23..51649.	-0.232362	0.0509995
SGF29..112869.	-0.232311	0.0517566
SP3..6670.	-0.231993	0.00302038
NSUN4..387338.	-0.231855	0.00267302
CTDSPL2..51496.	-0.231058	0.0603808
ATP5PD..10476.	-0.23097	0.00153065
RCC1L..81554.	-0.230963	0.000963527
RTN4IP1..84816.	-0.230862	0.00203413
ISCA2..122961.	-0.230166	0.105264
MRPL41..64975.	-0.230152	0.0031821
CAMLG..819.	-0.228772	0.0258388
COA4..51287.	-0.227009	0.000555496
NDUFB10..4716.	-0.225701	0.0478012
COX4I1..1327.	-0.225651	0.0125661
LIPT1..51601.	-0.224527	0.0229778
UNK..85451.	-0.22434	0.000117466
TFB1M..51106.	-0.223524	0.00592999
COA7..65260.	-0.223519	0.0217635
NDUFB2..4708.	-0.223274	0.0259765
LIG3..3980.	-0.222852	0.000108141
UQCRQ..27089.	-0.22144	0.00939132
RARS2..57038.	-0.221124	0.0155895
ZMYM3..9203.	-0.220692	0.00231061
C1QBP..708.	-0.219366	0.0346919
AARS2..57505.	-0.219316	0.0228719
TM2D2..83877.	-0.219079	0.0247001
CDAN1..146059.	-0.218674	0.246501
FECH..2235.	-0.218021	0.00539439
NPLOC4..55666.	-0.217584	0.0244818
NDUFB11..54539.	-0.217538	0.0314482
LARS2..23395.	-0.217209	0.0499832
ECSIT..51295.	-0.216831	0.0017935
MTPAP..55149.	-0.216432	0.0680288
MRPL49..740.	-0.216073	0.011565
GLCE..26035.	-0.215576	0.000592585
CDCA3..83461.	-0.214882	0.0120866
UBE2D3..7323.	-0.214743	0.10751
MRM3..55178.	-0.214422	0.00841376
NDUFA2..4695.	-0.213994	0.0771538
NSUN2..54888.	-0.213671	0.000163336
MRPL10..124995.	-0.212875	0.02892
MGAT1..4245.	-0.212721	0.032599
NDUFAF7..55471.	-0.212264	0.00308109
CHMP4B..128866.	-0.211922	0.242134
UBAP2L..9898.	-0.211899	0.0531182
PDCD10..11235.	-0.211426	0.326487
NCAPD3..23310.	-0.211074	0.0944052
ATP5PF..522.	-0.210453	0.00311349
MRRF..92399.	-0.209701	0.000298714
LIAS..11019.	-0.20963	0.0969942
ZNF335..63925.	-0.209461	0.00345221
TAF12..6883.	-0.209404	0.0615507
AURKA..6790.	-0.209091	0.014734
COX6A1..1337.	-0.20886	0.00922165
NDUFB7..4713.	-0.207217	0.0336737
NDUFAF8..284184.	-0.206648	0.00585615
SUB1..10923.	-0.20656	0.0193596
SSR2..6746.	-0.206342	0.0263922
MRPS33..51650.	-0.205926	0.00431404
KNTC1..9735.	-0.205384	0.0982026
MRPS35..60488.	-0.204932	0.00908647
QRSL1..55278.	-0.204864	0.0669699
MRPS24..64951.	-0.2047	0.0229953
GFM1..85476.	-0.204495	0.0289783
MTIF2..4528.	-0.203621	0.0015672
PSMA6..5687.	-0.203323	0.0647054
NUBPL..80224.	-0.203278	0.00867518
PPP2R1A..5518.	-0.203148	0.217904
SLC25A3..5250.	-0.203086	0.0633332
ACAD9..28976.	-0.202999	0.00636438
HS2ST1..9653.	-0.202727	0.00234818
BPTF..2186.	-0.201911	0.0345127
TRERF1..55809.	-0.201632	0.00114671
DAPK3..1613.	-0.200834	0.0573843
PHF6..84295.	-0.200607	0.0106208
RNF8..9025.	-0.200101	0.0494985
MRPS28..28957.	-0.200097	0.00895369
MRPL14..64928.	-0.199961	0.0150024
FNTA..2339.	-0.19981	0.0212244
RPUSD4..84881.	-0.199477	0.0404741
MALSU1..115416.	-0.199306	0.0119141
CHD8..57680.	-0.199095	0.0843287
HNRNPA2B1..3181.	-0.199088	0.0715592
WASHC2C..253725.	-0.198777	0.0119479
ADNP..23394.	-0.198648	0.0978464
CXCL12..6387.	-0.198572	0.00217426
BARD1..580.	-0.198272	0.128078
OPA1..4976.	-0.198186	0.0300115
PET100..100131801.	-0.198163	0.0147547
ADAMTSL4..54507.	-0.19816	8.555e-05
POLG2..11232.	-0.197959	0.00199675
NPM3..10360.	-0.197656	0.00239289
OR2B3..442184.	-0.197172	0.0001406
COX5B..1329.	-0.196579	0.0348557
FOXK1..221937.	-0.19633	0.118684
EOMES..8320.	-0.196169	0.00362845
PAGR1..79447.	-0.195975	0.161944
CDC42BPG..55561.	-0.195818	0.000419391
HCCS..3052.	-0.195205	0.00807892
NDUFA11..126328.	-0.1952	0.049101
TOX4..9878.	-0.195198	0.0136994
DIAPH3..81624.	-0.194212	0.0232241
ATP5ME..521.	-0.19377	0.0878118
MRPL47..57129.	-0.193706	0.0285079
EXT2..2132.	-0.193676	0.042504
FBL..2091.	-0.193618	0.0376444
NMT1..4836.	-0.193568	0.283242
PAIP1..10605.	-0.193305	0.00252899
ZNF37A..7587.	-0.193162	0.00115485
NGRN..51335.	-0.192327	0.00477244
DNAJB6..10049.	-0.192304	0.0186132
MAPK7..5598.	-0.192242	0.000709173
GCSH..2653.	-0.191985	0.0299107
MRPL39..54148.	-0.191813	0.0346993
DAXX..1616.	-0.191223	0.00511157
FOXG1..2290.	-0.191021	0.00292202
WIZ..58525.	-0.190967	0.0254277
NFU1..27247.	-0.190352	0.0202832
UQCR10..29796.	-0.190309	0.156265
PHC3..80012.	-0.189844	6.78603e-05
MAP2K5..5607.	-0.189756	0.00933442
DDX28..55794.	-0.189046	0.00492923
RASSF4..83937.	-0.187569	0.00763509
TADA2B..93624.	-0.187529	0.199703
CNOT7..29883.	-0.187319	0.00156772
RING1..6015.	-0.186993	0.0135314
CDC20..991.	-0.186902	0.00253223
GLRX5..51218.	-0.18686	0.0964979
SRD5A3..79644.	-0.186751	0.00396627
ADGRL2..23266.	-0.186727	0.00457596
CAPG..822.	-0.186696	3.38406e-05
ZNF22..7570.	-0.186638	0.00168334
NFRKB..4798.	-0.186637	0.123381
MRPL4..51073.	-0.186193	0.0369201
HAUS5..23354.	-0.18595	0.0412658
ERRFI1..54206.	-0.185737	0.0295576
BCL9L..283149.	-0.185173	0.0644258
PCYT2..5833.	-0.184941	0.00418383
PTAR1..375743.	-0.184894	0.126226
LRPPRC..10128.	-0.184726	0.106876
TBRG4..9238.	-0.184693	0.0640295
TIMM17A..10440.	-0.184642	0.19511
UQCC3..790955.	-0.184373	0.0525469
MRPL52..122704.	-0.183784	0.00516787
PAF1..54623.	-0.183504	0.00659069
COQ3..51805.	-0.182884	0.0252528
PRPF40A..55660.	-0.182828	0.148547
MRPL19..9801.	-0.182806	0.0044923
MFN2..9927.	-0.182496	0.204858
ERBB4..2066.	-0.182491	0.00878806
UBE2C..11065.	-0.182161	0.106752
ATP5PO..539.	-0.181964	0.0477564
MRPL24..79590.	-0.181872	0.0249836
TFB2M..64216.	-0.181413	0.0357291
SLC25A32..81034.	-0.181407	0.01547
SRSF5..6430.	-0.181345	0.00797384
GATC..283459.	-0.181198	0.0141202
GEN1..348654.	-0.180758	0.00217894
MRPL37..51253.	-0.180648	0.0169451
SAAL1..113174.	-0.180592	0.00107731
TMCO6..55374.	-0.180264	0.0438984
HMBS..3145.	-0.179951	0.0266344
CHCHD3..54927.	-0.179646	0.00422679
CXXC1..30827.	-0.178905	0.140899
NAB1..4664.	-0.178799	0.0111799
SSBP1..6742.	-0.178759	0.0522767
ZBTB7A..51341.	-0.178693	0.0497872
UQCRB..7381.	-0.178654	0.030553
DLD..1738.	-0.177712	0.214992
TWNK..56652.	-0.177505	0.0178753
ZNF682..91120.	-0.177456	4.84564e-05
PPM1G..5496.	-0.177251	0.099446
RBFOX2..23543.	-0.176995	0.0594338
SOX5..6660.	-0.176883	0.00301722
ZNF644..84146.	-0.176842	0.0169074
THAP11..57215.	-0.176607	0.247341
DKK2..27123.	-0.176517	0.00881397
MRPL21..219927.	-0.176455	0.0833419
YWHAE..7531.	-0.175956	0.0518889
COX11..1353.	-0.175236	0.0721958
SLC25A26..115286.	-0.175048	0.0440842
COX16..51241.	-0.174514	0.0157588
CHTF8..54921.	-0.174232	0.0595245
ASNA1..439.	-0.174097	0.168684
BRCA2..675.	-0.173999	0.103352
MTO1..25821.	-0.173675	0.00742579
COG7..91949.	-0.173654	0.131903
COX19..90639.	-0.173364	0.0122971
HAX1..10456.	-0.172897	0.000825625
KRIT1..889.	-0.172761	0.0225305
MTMR9..66036.	-0.172744	0.0340816
ZAR1..326340.	-0.172679	0.0537614
MCAT..27349.	-0.172553	0.00950926
RBMS1..5937.	-0.172471	0.0133389
SRBD1..55133.	-0.172236	0.0895924
KHDRBS1..10657.	-0.171801	0.0502315
ATP23..91419.	-0.171593	0.00154496
NDUFB4..4710.	-0.17118	0.062065
ATAD5..79915.	-0.171171	0.0107857
NELFA..7469.	-0.171081	0.0466234
TMEM165..55858.	-0.170707	0.124664
MTRNR2L8..100463486.	-0.17052	0.00131094
EGR4..1961.	-0.170047	0.00480881
CSF2..1437.	-0.169758	0.00238589
MRPL40..64976.	-0.169427	0.0650586
NDUFS3..4722.	-0.169309	0.0129323
CLSPN..63967.	-0.168374	0.059916
UBE2Q1..55585.	-0.168177	0.112729
SARS2..54938.	-0.168057	0.0772066
MRPL53..116540.	-0.168004	0.0289981
ACIN1..22985.	-0.167975	0.143032
UQCRC2..7385.	-0.167641	0.158548
RAB7A..7879.	-0.167487	0.0937567
BEND3..57673.	-0.167435	0.0363872
RAPGEF2..9693.	-0.167023	0.0123216
LUZP2..338645.	-0.166835	0.000594131
MIB1..57534.	-0.166822	0.21007
MRPL18..29074.	-0.166574	0.0994302
ARHGAP27..201176.	-0.166519	0.0271014
ATMIN..23300.	-0.165728	0.0468553
CNOT2..4848.	-0.165659	0.198281
ACTR5..79913.	-0.165483	0.209381
SF3A2..8175.	-0.165295	0.066577
CTNNBL1..56259.	-0.164888	0.069602
ANKK1..255239.	-0.164431	0.00325987
TUT1..64852.	-0.164376	0.148159
SNRNP48..154007.	-0.16369	0.1079
MRPL11..65003.	-0.163523	0.0265924
GRAMD1A..57655.	-0.163359	0.00942683
NDUFA1..4694.	-0.163319	0.0930964
MS4A10..341116.	-0.16328	0.0046468
ROCK1..6093.	-0.163209	0.105916
RPL12..6136.	-0.163181	0.139117
SUZ12..23512.	-0.163027	0.170369
MLH1..4292.	-0.162878	0.00867348
SLC9A6..10479.	-0.162675	0.00502615
TPX2..22974.	-0.162313	0.0563328
SLC25A28..81894.	-0.162043	0.272823
PIAS4..51588.	-0.161722	0.0763906
ABT1..29777.	-0.161558	0.0383995
MRPL23..6150.	-0.161476	0.116544
B4GALNT2..124872.	-0.161327	0.000491304
RPL24..6152.	-0.161208	0.104284
MRPL2..51069.	-0.160941	0.0600336
PABPC1..26986.	-0.160776	0.19732
SPOP..8405.	-0.160664	0.024896
RRN3..54700.	-0.1605	0.00916425
MAPK6..5597.	-0.160322	0.0151236
GJC1..10052.	-0.160249	0.080371
EIF6..3692.	-0.16021	0.0822985
MRPL22..29093.	-0.160144	0.0588109
FNTB..2342.	-0.159913	0.101543
PHF8..23133.	-0.159592	0.0116818
COX6B1..1340.	-0.159306	0.121877
HEY1..23462.	-0.159248	0.0233625
STRADB..55437.	-0.159119	0.01513
E4F1..1877.	-0.158882	0.0333349
UBE2K..3093.	-0.15878	0.0892042
VARS2..57176.	-0.158244	0.0775627
TTF2..8458.	-0.158191	0.165037
ATP5F1C..509.	-0.15807	0.125877
MRPS18B..28973.	-0.157865	0.0685761
NFYA..4800.	-0.157626	0.0405251
RAP1B..5908.	-0.157569	0.0472061
FAF1..11124.	-0.157101	0.00299706
FAM117B..150864.	-0.156805	0.00744494
EXT1..2131.	-0.156712	0.085008
VPS54..51542.	-0.156617	0.12286
ACTR1A..10121.	-0.156301	0.303089
XPOT..11260.	-0.156096	0.050379
HIST2H3D..653604.	-0.155992	0.0491087
GCN1..10985.	-0.155959	0.175563
ZNF33B..7582.	-0.155895	0.0042403
FOXN3..1112.	-0.155831	0.0250286
CLPB..81570.	-0.155825	0.0564069
ZNF16..7564.	-0.155535	0.0227586
SNRNP200..23020.	-0.154925	0.0463536
DYNLL1..8655.	-0.154786	0.219891
SARS..6301.	-0.154702	0.119107
SFTPB..6439.	-0.154613	0.011641
MAGEH1..28986.	-0.154449	0.00392843
TAF6L..10629.	-0.153941	0.236533
HECTD1..25831.	-0.153801	0.192499
UBE2A..7319.	-0.153767	0.172101
MRPS10..55173.	-0.153538	0.0969544
MRPS31..10240.	-0.153293	0.0909065
COG4..25839.	-0.152777	0.148884
PQLC2..54896.	-0.152515	0.000607307
NPAT..4863.	-0.152491	0.0951511
SCO1..6341.	-0.152247	0.01903
PLPPR4..9890.	-0.152039	0.00183711
DGUOK..1716.	-0.151862	0.00864739
ATP1B3..483.	-0.151763	0.0338303
POLA2..23649.	-0.151685	0.0163452
SMYD1..150572.	-0.151391	0.0380359
SLC5A4..6527.	-0.151366	0.00646578
COX14..84987.	-0.151155	0.0424167
B3GAT3..26229.	-0.150534	0.115666
SLC35A2..7355.	-0.150384	0.180124
FXR1..8087.	-0.149924	0.102306
PLCG1..5335.	-0.149879	0.0518324
RNF138..51444.	-0.149832	0.00350881
BUB1..699.	-0.149814	0.0205542
MRPL28..10573.	-0.149637	0.00600414
ABCD2..225.	-0.149288	0.0070133
FBXO28..23219.	-0.149073	0.0126677
TGFBR2..7048.	-0.148992	0.122718
ITGB1..3688.	-0.148947	0.336633
DKK1..22943.	-0.148485	0.0119353
MEN1..4221.	-0.14808	0.432477
DACH2..117154.	-0.147993	0.0120807
SRCAP..10847.	-0.14799	0.121166
HIST2H2BF..440689.	-0.147731	0.0711045
MRPL17..63875.	-0.147636	0.126067
SDR9C7..121214.	-0.14763	0.00441072
XPO6..23214.	-0.1475	0.0289634
RNF38..152006.	-0.147451	0.00875536
ATP5PB..515.	-0.147355	0.0741769
MAML2..84441.	-0.147298	0.192578
CLEC16A..23274.	-0.147259	0.0155631
ZNHIT1..10467.	-0.147069	0.0450601
PPEF2..5470.	-0.146948	0.0212382
SGPL1..8879.	-0.146929	0.00728383
ZNF736..728927.	-0.14685	0.0161396
PPP1R16B..26051.	-0.14684	0.00475776
RMND1..55005.	-0.146725	0.01933
BMI1..648.	-0.146692	0.0257757
TYMS..7298.	-0.146533	0.471583
YPEL3..83719.	-0.146415	0.0270507
MTHFS..10588.	-0.146351	0.0119706
COX7C..1350.	-0.146279	0.126755
SNU13..4809.	-0.146089	0.173399
LHFPL1..340596.	-0.145857	0.0149741
MRPL13..28998.	-0.145567	0.14042
MTMR6..9107.	-0.145409	0.0433321
PSENEN..55851.	-0.14521	0.156095
GTPBP3..84705.	-0.145064	0.0226756
POLE3..54107.	-0.145042	0.324026
PDHA1..5160.	-0.14464	0.134186
PPP1CB..5500.	-0.144586	0.0711617
FXYD4..53828.	-0.144512	0.00938606
GPBP1..65056.	-0.14445	0.0354333
MRPS16..51021.	-0.14424	0.0701242
SPNS1..83985.	-0.14407	0.0624196
THUMPD1..55623.	-0.143912	0.0202824
TMED2..10959.	-0.143811	0.217496
ANAPC13..25847.	-0.143796	0.105767
UGGT1..56886.	-0.14319	0.0264854
UBE2E3..10477.	-0.143188	0.0285857
LCOR..84458.	-0.143158	0.00500795
LIMK2..3985.	-0.143072	0.120712
OR6K3..391114.	-0.142922	0.00613813
MRPL55..128308.	-0.142865	0.138049
COA3..28958.	-0.142801	0.0226627
OR4C46..119749.	-0.142783	0.0484567
PROS1..5627.	-0.142716	0.0059119
TENT5C..54855.	-0.142708	0.034517
RRM2..6241.	-0.142681	0.236586
CNOT3..4849.	-0.142428	0.250992
GTF2F2..2963.	-0.142355	0.0415211
POU5F2..134187.	-0.142297	0.0193156
MARVELD2..153562.	-0.142084	0.00163121
AAMP..14.	-0.14208	0.154762
PTPN11..5781.	-0.141975	0.322036
WDR73..84942.	-0.141928	0.407686
KIF14..9928.	-0.141836	0.23905
MRPL3..11222.	-0.141829	0.0450021
IFT57..55081.	-0.141733	0.0465474
COMMD5..28991.	-0.141676	0.0123149
RBM39..9584.	-0.14161	0.229494
DMAC2..55101.	-0.141141	0.00709664
SIN3B..23309.	-0.140993	0.0596109
NOTCH3..4854.	-0.14075	0.00356366
DSCC1..79075.	-0.140584	0.316918
OTUB1..55611.	-0.140545	0.187159
FAM53C..51307.	-0.140379	0.0325124
CS..1431.	-0.140074	0.10811
ESRRA..2101.	-0.139963	0.0681433
PHB..5245.	-0.139945	0.0970921
FNDC9..408263.	-0.139911	0.00317754
GPAT2..150763.	-0.13968	0.0544329
NDRG3..57446.	-0.139551	0.0168149
SF3B1..23451.	-0.139513	0.12286
COQ2..27235.	-0.139413	0.12098
TAMM41..132001.	-0.139409	0.264641
TM9SF4..9777.	-0.139394	0.0543335
VPS51..738.	-0.139031	0.091732
LYG1..129530.	-0.138866	0.00794194
CLN6..54982.	-0.138682	0.0144753
MRPS21..54460.	-0.138466	0.124531
DHX30..22907.	-0.138416	0.121516
TXNDC9..10190.	-0.138278	0.0502742
OR5J2..282775.	-0.138246	0.00432699
NFAT5..10725.	-0.138143	0.0289047
COG5..10466.	-0.138037	0.0992948
BLOC1S1..2647.	-0.137747	0.00556941
IFT22..64792.	-0.137708	0.024131
NASP..4678.	-0.137609	0.0274173
DHRS2..10202.	-0.137606	0.0151279
NOL6..65083.	-0.137552	0.159255
GMEB1..10691.	-0.137547	0.0424568
RAE1..8480.	-0.137331	0.0511247
OR5D14..219436.	-0.137303	0.0712805
SERTAD2..9792.	-0.137181	0.0120483
RNGTT..8732.	-0.137112	0.0708848
HMGCR..3156.	-0.137059	0.178536
KRTAP20.1..337975.	-0.136863	0.00181313
RFC3..5983.	-0.136804	0.167692
ZNF154..7710.	-0.136444	0.0333212
SBF1..6305.	-0.136329	0.0154937
BRCA1..672.	-0.136253	0.1714
SLC4A1AP..22950.	-0.136199	0.125247
ZNF165..7718.	-0.135989	0.0450761
ICE2..79664.	-0.13594	0.281688
ANAPC5..51433.	-0.135932	0.0680934
MAU2..23383.	-0.13593	0.3215
MYO1C..4641.	-0.135843	0.0537605
CDC27..996.	-0.135814	0.0951626
WAPL..23063.	-0.135679	0.244858
VPREB3..29802.	-0.135315	0.0303177
ARID4B..51742.	-0.135266	0.198108
GPAT4..137964.	-0.135218	0.111908
KDM4B..23030.	-0.135176	0.00880445
SLN..6588.	-0.135114	0.00479963
CENPP..401541.	-0.13504	0.263001
C12orf45..121053.	-0.134985	0.0418442
EPHA6..285220.	-0.134979	0.00373233
ZC3H7B..23264.	-0.134923	0.0308006
SPANXN1..494118.	-0.134781	0.00186667
VPS37C..55048.	-0.134768	0.0474567
C12orf65..91574.	-0.134725	0.0222391
NANOS1..340719.	-0.134612	0.054107
IL18R1..8809.	-0.134572	0.0170462
MRPS6..64968.	-0.134436	0.213799
ALMS1..7840.	-0.134336	0.00688856
G3BP2..9908.	-0.134235	0.0391417
MVK..4598.	-0.134204	0.360005
HSPB11..51668.	-0.134199	0.00984145
TENM4..26011.	-0.13401	0.00344672
KCNH8..131096.	-0.134007	0.00881166
STON2..85439.	-0.133975	0.00269397
BIRC6..57448.	-0.133935	0.229622
NIPBL..25836.	-0.133838	0.401441
IRAK3..11213.	-0.133802	0.024153
SGO2..151246.	-0.133781	0.0664262
PON1..5444.	-0.133769	0.0119476
MEI4..101928601.	-0.13354	0.0027937
TRIP10..9322.	-0.133383	0.0187086
BORCS8..729991.	-0.133372	0.0176988
GALR3..8484.	-0.133235	0.00839819
TM9SF3..56889.	-0.133101	0.250836
OR4B1..119765.	-0.13308	0.0460216
TAF1D..79101.	-0.133071	0.0664155
CCDC120..90060.	-0.132928	0.0684826
CCNJ..54619.	-0.13291	0.00562537
KDM5A..5927.	-0.132855	0.0698254
IPO9..55705.	-0.132742	0.199557
ZW10..9183.	-0.132706	0.263488
PPIP5K2..23262.	-0.1327	0.0600232
TRIM37..4591.	-0.132628	0.228847
ATXN7L2..127002.	-0.13261	0.0475985
DDB2..1643.	-0.132609	0.00130555
RALGDS..5900.	-0.132412	0.00937075
ASB17..127247.	-0.132381	0.0522383
BRAP..8315.	-0.132322	0.327752
COL11A1..1301.	-0.132278	0.0126247
XAGE2..9502.	-0.131999	0.0289523
MRPL38..64978.	-0.131959	0.1383
TMPRSS11D..9407.	-0.131845	0.0258161
MED26..9441.	-0.131833	0.160618
COX5A..9377.	-0.131811	0.0619081
OR4K15..81127.	-0.131678	0.0548148
MAPKAPK5..8550.	-0.131676	0.0143258
IQCF5..389124.	-0.131611	0.020774
GJB3..2707.	-0.1316	0.00438139
CBX4..8535.	-0.131557	0.00303166
TAF8..129685.	-0.131342	0.288921
HS6ST1..9394.	-0.131223	0.0952298
ATP6V1B2..526.	-0.131157	0.509924
ATP10B..23120.	-0.131104	0.0438966
CAMK4..814.	-0.131072	0.00167749
ERCC4..2072.	-0.130814	0.0574194
CHTF18..63922.	-0.13079	0.173318
TAF3..83860.	-0.130722	0.182174
COX15..1355.	-0.1303	0.0436428
BID..637.	-0.130254	0.0511696
INTS2..57508.	-0.129973	0.115934
PTPN2..5771.	-0.129648	0.0260261
ST3GAL4..6484.	-0.12959	0.0214009
ZNF92..168374.	-0.129371	0.00159173
HSP90AB1..3326.	-0.129259	0.0765579
TRMT10C..54931.	-0.129248	0.0777277
C4orf19..55286.	-0.129096	0.0616336
UBL4B..164153.	-0.128815	0.0357276
SNX27..81609.	-0.128757	0.107146
PCF11..51585.	-0.128723	0.291699
PPIAL4G..644591.	-0.128656	0.0690082
OR4A47..403253.	-0.128605	0.0440205
NBN..4683.	-0.128268	0.101233
TTI1..9675.	-0.12823	0.106151
DAP3..7818.	-0.128211	0.151129
FMO4..2329.	-0.128157	0.00230539
CD2BP2..10421.	-0.128118	0.151778
PITPNM1..9600.	-0.128093	0.0114015
ASTL..431705.	-0.128057	0.0146416
SELENOI..85465.	-0.128007	0.131623
TANK..10010.	-0.127903	0.016472
ST6GALNAC3..256435.	-0.127844	0.0201551
PRKACB..5567.	-0.127729	0.00196938
ZNF185..7739.	-0.127643	0.00910035
SMIM10..644538.	-0.127562	0.0109055
SFR1..119392.	-0.127554	0.125363
DDX39B..7919.	-0.127237	0.27571
ARAF..369.	-0.126971	0.0187486
GGT1..2678.	-0.126959	0.202908
MRPL30..51263.	-0.126959	0.123434
HOXA9..3205.	-0.126942	0.0497937
CCP110..9738.	-0.126877	0.171347
RAD51AP2..729475.	-0.126837	0.0335678
PALM3..342979.	-0.126776	0.0397961
TMEM87B..84910.	-0.126716	0.00162618
PRPF31..26121.	-0.1267	0.168236
RHAG..6005.	-0.126688	0.00769446
EXOG..9941.	-0.126681	0.0174529
CASP9..842.	-0.126504	0.0187482
TMOD3..29766.	-0.12649	0.0318495
FERMT2..10979.	-0.126478	0.434105
EIF2AK4..440275.	-0.126473	0.343586
KAT2A..2648.	-0.126472	0.208234
COMT..1312.	-0.126274	0.056447
SDHD..6392.	-0.126269	0.0530401
MRPL27..51264.	-0.126196	0.093407
SLC10A4..201780.	-0.126179	0.0438007
UCHL5..51377.	-0.126088	0.235306
MIEF1..54471.	-0.12597	0.034632
ZNF511..118472.	-0.125801	0.240681
NVL..4931.	-0.125756	0.108401
NR5A2..2494.	-0.125729	0.175181
ELMO2..63916.	-0.125592	0.418379
VAPA..9218.	-0.125457	0.0327584
PALB2..79728.	-0.125347	0.219783
PCGF3..10336.	-0.125295	0.0331603
MRPS18C..51023.	-0.125183	0.186564
DRD3..1814.	-0.125027	0.0178395
LTO1..220064.	-0.124963	0.123408
XYLT2..64132.	-0.124935	0.168123
OR4C6..219432.	-0.124913	0.154582
HSPA8..3312.	-0.124867	0.195769
CYB561D2..11068.	-0.124775	0.0167163
SYS1..90196.	-0.124669	0.409937
ADGRB3..577.	-0.124647	0.0327675
PRDM9..56979.	-0.124573	0.00765974
MED8..112950.	-0.124468	0.0686656
UQCC2..84300.	-0.124443	0.188698
FIBIN..387758.	-0.124396	0.00615556
FKBP7..51661.	-0.124383	0.0269405
IMMT..10989.	-0.124357	0.0365183
PABPN1..8106.	-0.12416	0.369746
THOC6..79228.	-0.124153	0.154967
PCDHB1..29930.	-0.123986	0.0176871
HIST1H2BI..8346.	-0.123985	0.0868716
CTNNA3..29119.	-0.123972	0.0318993
SDHAF2..54949.	-0.12395	0.0619726
DGKZ..8525.	-0.123914	0.0847074
GON4L..54856.	-0.123887	0.0294208
MIGA1..374986.	-0.123822	0.017122
RWDD4..201965.	-0.123812	0.0255266
C1orf105..92346.	-0.123772	0.00550606
TGM4..7047.	-0.123663	0.00201909
RASGEF1A..221002.	-0.123357	0.124217
POFUT1..23509.	-0.123179	0.0656932
PGLYRP4..57115.	-0.123145	0.151898
TWF1..5756.	-0.122967	0.0241229
TTC7B..145567.	-0.122956	0.0133166
TSN..7247.	-0.122952	0.0102211
HOMER3..9454.	-0.122942	0.027648
RANBP3..8498.	-0.1229	0.12949
DPH5..51611.	-0.122741	0.224863
GATB..5188.	-0.122657	0.11595
THAP1..55145.	-0.122648	0.527637
AURKAIP1..54998.	-0.122634	0.0446206
OXCT1..5019.	-0.122555	0.0608872
FKBPL..63943.	-0.122519	0.0935879
ARHGAP30..257106.	-0.12248	0.00339289
IRF9..10379.	-0.122206	0.162154
TARS2..80222.	-0.122192	0.165922
PELI3..246330.	-0.122103	0.0856914
HIBCH..26275.	-0.1221	0.00621088
ZNF345..25850.	-0.122043	0.0497998
NDUFA4L2..56901.	-0.122026	0.0596294
MDP1..145553.	-0.121998	0.0093129
SSR3..6747.	-0.121966	0.0811866
STX6..10228.	-0.121889	0.0798408
AKIRIN1..79647.	-0.121835	0.129201
ABCF3..55324.	-0.121819	0.015407
TUBG1..7283.	-0.12176	0.313237
MRPL50..54534.	-0.121739	0.0224122
EPC1..80314.	-0.121716	0.0605499
SPATA18..132671.	-0.12166	0.0279434
NLE1..54475.	-0.121489	0.127056
ATP2B1..490.	-0.121451	0.264219
LIPT2..387787.	-0.121357	0.180589
TBRG1..84897.	-0.121272	0.0827262
ARHGAP21..57584.	-0.12122	0.0343147
CARS2..79587.	-0.121175	0.179511
NPC1..4864.	-0.121072	0.13789
ERAL1..26284.	-0.121057	0.0810264
NPIPB6..728741.	-0.120929	0.0965149
RNF128..79589.	-0.120827	0.00580171
ZYG11A..440590.	-0.120824	0.222845
ITGB5..3693.	-0.120814	0.347762
CRYGN..155051.	-0.120655	0.04082
CCNI..10983.	-0.120502	0.0576285
EXTL3..2137.	-0.120453	0.0821958
PRR14..78994.	-0.120254	0.0915257
USP51..158880.	-0.120021	0.0208939
RALYL..138046.	-0.120004	0.00165587
FXN..2395.	-0.119996	0.3711
CDC5L..988.	-0.119951	0.27325
SYNPO2L..79933.	-0.119875	0.0601408
DKK4..27121.	-0.119861	0.106315
FAM229A..100128071.	-0.119798	0.059944
CKS1B..1163.	-0.119724	0.281263
ARL13B..200894.	-0.119709	0.0249759
TLK2..11011.	-0.119621	0.185831
SCYL2..55681.	-0.119572	0.0486722
GPD1L..23171.	-0.119519	0.0117039
TEX9..374618.	-0.119496	0.058847
C16orf92..146378.	-0.119334	0.0935137
HSDL1..83693.	-0.119219	0.0146566
SGIP1..84251.	-0.119133	0.0088639
ZNF606..80095.	-0.119027	0.0480352
DPPA5..340168.	-0.118867	0.0713772
GDPD2..54857.	-0.118818	0.0122914
HARBI1..283254.	-0.118708	0.0375203
HDAC9..9734.	-0.11869	0.025039
QSER1..79832.	-0.118672	0.00900028
CDH10..1008.	-0.118638	0.123607
AGO1..26523.	-0.118634	0.053807
CATSPER1..117144.	-0.118356	0.0585974
RNF40..9810.	-0.118285	0.113811
IDE..3416.	-0.118074	0.0199169
RTEL1..51750.	-0.118035	0.172105
PLAUR..5329.	-0.117998	0.0642535
DUS4L..11062.	-0.117966	0.0340358
AQP2..359.	-0.117926	0.0740199
ZNF311..282890.	-0.117648	0.0507257
GLT8D2..83468.	-0.117625	0.020132
ID2..3398.	-0.117462	0.0167151
SETD1B..23067.	-0.117284	0.254766
CRISP3..10321.	-0.11727	0.0157616
PAFAH1B2..5049.	-0.11727	0.0186731
ARMC7..79637.	-0.117252	0.253849
DIDO1..11083.	-0.117212	0.226998
PEAK1..79834.	-0.117199	0.0189746
EPAS1..2034.	-0.116774	0.0188943
GAS2L1..10634.	-0.116706	0.0504632
PROCA1..147011.	-0.116688	0.0608393
MEOX2..4223.	-0.116658	0.00889868
ISG20L2..81875.	-0.116371	0.0330812
MRTFB..57496.	-0.116327	0.0429557
PLA2G12A..81579.	-0.116324	0.0303612
A2M..2.	-0.116291	0.00609657
TMEM11..8834.	-0.116162	0.0697415
PDIA6..10130.	-0.116134	0.030611
IFFO2..126917.	-0.116049	0.0353548
GSTT2B..653689.	-0.116023	0.294011
ACTL6A..86.	-0.116021	0.0754724
ZNF107..51427.	-0.11598	0.00997172
TRIM71..131405.	-0.115432	0.0120242
GRM1..2911.	-0.115408	0.0837722
SOX15..6665.	-0.115374	0.0997825
GOLGA5..9950.	-0.115372	0.0370254
CELF1..10658.	-0.115326	0.100589
FAM47A..158724.	-0.115303	0.0363361
SCD5..79966.	-0.115279	0.048887
SSH3..54961.	-0.115222	0.0446505
GBP1..2633.	-0.115104	0.108855
YPEL4..219539.	-0.115033	0.141451
CD8A..925.	-0.114939	0.238988
DHCR24..1718.	-0.114842	0.0487592
XRCC2..7516.	-0.114841	0.392247
ASXL1..171023.	-0.114646	0.111378
GPR17..2840.	-0.114637	0.118957
SAP30BP..29115.	-0.11454	0.310485
MRPL34..64981.	-0.114502	0.177105
DYSF..8291.	-0.114461	0.0259308
GDPD3..79153.	-0.114448	0.112274
NHLRC4..283948.	-0.114438	0.0671916
CDC37..11140.	-0.114384	0.0980384
TEK..7010.	-0.114172	0.0335845
ANG..283.	-0.114145	0.0747622
MRPL35..51318.	-0.11391	0.120709
KLF8..11279.	-0.113888	0.0371535
RCSD1..92241.	-0.113878	0.0483042
MAGI2..9863.	-0.113847	0.00939212
DNAL4..10126.	-0.113817	0.037702
WFDC13..164237.	-0.113753	0.0358656
ZFAND4..93550.	-0.113694	0.011904
FUT5..2527.	-0.113659	0.0816535
TSR3..115939.	-0.113653	0.168451
UBTF..7343.	-0.113626	0.167728
OR5AK2..390181.	-0.113611	0.0684414
RPL13A..23521.	-0.113517	0.176517
CCDC7..79741.	-0.11351	0.0443828
SLC16A1..6566.	-0.113451	0.128883
BLMH..642.	-0.113394	0.024055
UROS..7390.	-0.113346	0.0406882
EHMT1..79813.	-0.113181	0.0829833
KAT5..10524.	-0.113175	0.0805516
CDCA5..113130.	-0.113051	0.344673
WDFY4..57705.	-0.113001	0.0475249
HIST1H2BM..8342.	-0.112973	0.103436
CHST7..56548.	-0.112924	0.0607378
ABRAXAS2..23172.	-0.112716	0.065548
LMF1..64788.	-0.112608	0.0787126
CIART..148523.	-0.112604	0.0533332
IL9R..3581.	-0.112299	0.151432
HSD3B7..80270.	-0.112273	0.0124478
OR4C13..283092.	-0.112193	0.0487534
GSX2..170825.	-0.11219	0.0497503
SLC5A5..6528.	-0.112166	0.0165799
CBX5..23468.	-0.112159	0.0716282
BMPR2..659.	-0.112142	0.180729
STAP1..26228.	-0.112103	0.0522749
MAL..4118.	-0.112093	0.0148765
DAGLA..747.	-0.11209	0.0110856
CFAP221..200373.	-0.112066	0.04148
ATP6V1A..523.	-0.112041	0.354537
TLCD1..116238.	-0.111976	0.174004
KLK6..5653.	-0.111967	0.0312162
SCN4B..6330.	-0.111963	0.0160455
TMEM63C..57156.	-0.111948	0.0270254
ZZEF1..23140.	-0.111911	0.0453306
PTBP1..5725.	-0.111844	0.359896
VTI1B..10490.	-0.111731	0.0894577
SART3..9733.	-0.111681	0.250397
RPS11..6205.	-0.11163	0.172777
A1CF..29974.	-0.111579	0.0134133
OR6C76..390326.	-0.111492	0.0185267
OPN5..221391.	-0.111491	0.040504
ACTL8..81569.	-0.111461	0.0252466
HIST1H2BD..3017.	-0.111453	0.0968642
TARBP1..6894.	-0.111417	0.110801
LIMS2..55679.	-0.111382	0.0194078
CDC42SE2..56990.	-0.111316	0.0821311
RBM8A..9939.	-0.111257	0.262117
RBP3..5949.	-0.111153	0.0569408
MORN3..283385.	-0.111	0.0553458
ZXDB..158586.	-0.110996	0.0316153
PLEKHG5..57449.	-0.110954	0.0501819
INTS11..54973.	-0.110913	0.190199
INO80D..54891.	-0.110858	0.113849
CNTN1..1272.	-0.110721	0.0168949
ADM5..199800.	-0.110678	0.0543989
ZSWIM7..125150.	-0.110677	0.0710345
ZBTB24..9841.	-0.110671	0.0628569
NUMA1..4926.	-0.110666	0.150205
MAATS1..89876.	-0.110643	0.0063565
ZNF33A..7581.	-0.110637	0.00964678
DCTPP1..79077.	-0.110603	0.0319093
DNLZ..728489.	-0.110577	0.314152
CDK5RAP3..80279.	-0.110551	0.157752
SNX29..92017.	-0.110467	0.030606
LRRD1..401387.	-0.110413	0.0281691
MYBPHL..343263.	-0.110411	0.0916996
KDF1..126695.	-0.110302	0.107846
HIST1H4I..8294.	-0.110288	0.12825
TRIM40..135644.	-0.110226	0.0238888
TBC1D1..23216.	-0.110185	0.014287
ZC3H7A..29066.	-0.110183	0.10808
PPA1..5464.	-0.110145	0.382543
ERP44..23071.	-0.110121	0.119691
NDUFA4..4697.	-0.110031	0.145129
SETX..23064.	-0.109979	0.070224
BTG3..10950.	-0.109977	0.0681188
CPSF6..11052.	-0.109976	0.0734113
ALOXE3..59344.	-0.109954	0.0270575
MUC7..4589.	-0.10993	0.0466536
TMF1..7110.	-0.109892	0.00600988
ARFRP1..10139.	-0.109888	0.241086
ATP6V1H..51606.	-0.109884	0.247046
KCND2..3751.	-0.109776	0.0600745
RPL36AL..6166.	-0.109766	0.183051
SLC27A1..376497.	-0.109715	0.128539
NUP50..10762.	-0.1097	0.317225
IFT88..8100.	-0.109694	0.0884334
UGT8..7368.	-0.109664	0.00257136
RBM41..55285.	-0.10963	0.00406321
AWAT1..158833.	-0.10963	0.0134855
MTMR2..8898.	-0.109616	0.0100707
ZMYM4..9202.	-0.109561	0.0104515
FOXP3..50943.	-0.109453	0.0705
H2AFX..3014.	-0.10945	0.259561
ZBTB38..253461.	-0.109311	0.0348343
RPL9..6133.	-0.109272	0.251287
ZDHHC8..29801.	-0.109212	0.0521507
HPN..3249.	-0.109175	0.0662506
HNRNPA1..3178.	-0.109137	0.282498
CPNE6..9362.	-0.109113	0.064544
ACP5..54.	-0.109019	0.00263696
PMVK..10654.	-0.108939	0.389212
MAP1LC3B2..643246.	-0.108905	0.034992
TMEM44..93109.	-0.108826	0.15811
NODAL..4838.	-0.108793	0.0915567
ANGEL1..23357.	-0.108778	0.114434
FAM222B..55731.	-0.108777	0.0655621
LIG1..3978.	-0.10871	0.33946
SLC10A1..6554.	-0.108636	0.0462688
SS18L2..51188.	-0.108548	0.418145
NXPH2..11249.	-0.108546	0.00348434
NTSR2..23620.	-0.108436	0.0346838
HSPA14..51182.	-0.108425	0.353869
POF1B..79983.	-0.108368	0.008297
SYCE1..93426.	-0.108344	0.0136348
NR0B2..8431.	-0.10832	0.0733422
MGAT5..4249.	-0.10819	0.0261663
NRXN3..9369.	-0.108161	0.0139395
R3HCC1..203069.	-0.108098	0.0158718
ANKRD30B..374860.	-0.108053	0.00673767
DNASE1L3..1776.	-0.107918	0.0327426
CENPC..1060.	-0.107859	0.230505
ARHGEF11..9826.	-0.10782	0.0167926
MRPL12..6182.	-0.107774	0.216877
S100A16..140576.	-0.107358	0.07619
HTRA2..27429.	-0.107345	0.178331
PTK2..5747.	-0.107345	0.460021
BANF1..8815.	-0.10731	0.244537
CEP85L..387119.	-0.107252	0.129706
C20orf144..128864.	-0.107084	0.0849827
SLC43A1..8501.	-0.107076	0.0668445
PROM2..150696.	-0.107027	0.0282648
FYCO1..79443.	-0.106906	0.0324359
BTAF1..9044.	-0.106873	0.307459
TXK..7294.	-0.10681	0.127885
CRISP1..167.	-0.106789	0.0474379
PSAP..5660.	-0.106699	0.0636277
CLSTN1..22883.	-0.106577	0.0429381
STK26..51765.	-0.106571	0.021036
TMEM258..746.	-0.106552	0.137099
RNF125..54941.	-0.106497	0.0374593
LRP1B..53353.	-0.106483	0.0782295
WDR45..11152.	-0.106425	0.116772
ALDOC..230.	-0.106412	0.154809
RBM48..84060.	-0.1064	0.220967
TRAF4..9618.	-0.10633	0.121238
MYO1D..4642.	-0.106265	0.0592811
PSMB5..5693.	-0.106154	0.56463
CUTA..51596.	-0.106066	0.0448602
NELFB..25920.	-0.10605	0.388755
NOC4L..79050.	-0.105884	0.0882781
PZP..5858.	-0.10581	0.0660489
USP16..10600.	-0.105804	0.0500805
GDF1..2657.	-0.105722	0.0247283
GTF2A1..2957.	-0.105704	0.279177
CCDC125..202243.	-0.105646	0.0102498
C16orf72..29035.	-0.105568	0.505057
TRPS1..7227.	-0.105508	0.108972
TEX28..1527.	-0.105413	0.09317
TIMM23..100287932.	-0.105278	0.140933
IER5..51278.	-0.105276	0.0288181
CHM..1121.	-0.105227	0.0694873
NCLN..56926.	-0.105143	0.218908
KIF2C..11004.	-0.105061	0.30795
KIF11..3832.	-0.105033	0.294115
FNDC7..163479.	-0.105026	0.0541793
GID4..79018.	-0.104963	0.0405664
KBTBD7..84078.	-0.104954	0.0542444
TMEM161B..153396.	-0.104931	0.15379
POTEH..23784.	-0.10488	0.249622
MED13..9969.	-0.10478	0.380391
SLC35B4..84912.	-0.104733	0.0463917
SUPT5H..6829.	-0.10472	0.34022
LYG2..254773.	-0.104717	0.0624678
UQCRFS1..7386.	-0.104685	0.399209
PTP4A1..7803.	-0.104639	0.123559
FAM178B..51252.	-0.104495	0.0165247
ZNF354B..117608.	-0.104374	0.0439153
FARS2..10667.	-0.104363	0.265694
CEP250..11190.	-0.104326	0.146699
ANKRD17..26057.	-0.104302	0.345307
UTP11..51118.	-0.104284	0.0951096
VPS29..51699.	-0.10422	0.274796
SEPT14..346288.	-0.104087	0.193529
PA2G4..5036.	-0.104083	0.152074
ACOXL..55289.	-0.10407	0.0233971
SLC25A52..147407.	-0.104066	0.044946
MRS2..57380.	-0.104044	0.0850904
MFSD2B..388931.	-0.103947	0.00539148
ASL..435.	-0.103941	0.0962794
PRPF6..24148.	-0.103916	0.264791
DNM1L..10059.	-0.103899	0.463987
MRAP..56246.	-0.103776	0.0392461
ACTL9..284382.	-0.103737	0.0772444
RENBP..5973.	-0.103724	0.0436276
CPAMD8..27151.	-0.103716	0.0644171
QPRT..23475.	-0.103677	0.0594504
ITGA1..3672.	-0.10367	0.0110108
LHCGR..3973.	-0.103576	0.0339403
IL6R..3570.	-0.103347	0.171409
H3F3A..3020.	-0.103345	0.142852
C8orf59..401466.	-0.103149	0.208273
GK..2710.	-0.103143	0.0628585
FAM71C..196472.	-0.102926	0.0174668
VIPAS39..63894.	-0.102897	0.0750318
BECN1..8678.	-0.102873	0.196709
ZDHHC5..25921.	-0.102855	0.174371
MRPS22..56945.	-0.102853	0.213137
DDX42..11325.	-0.102829	0.192336
SPATS1..221409.	-0.102797	0.102004
MRPL51..51258.	-0.102782	0.128601
CALHM3..119395.	-0.102681	0.0109232
SPCS3..60559.	-0.102663	0.367314
PRKRA..8575.	-0.102638	0.42449
DIO2..1734.	-0.102597	0.0680933
DNTTIP1..116092.	-0.102493	0.210778
GEMIN2..8487.	-0.102454	0.179795
PIN4..5303.	-0.102413	0.0960047
C17orf64..124773.	-0.102367	0.0384186
DPP9..91039.	-0.102338	0.126546
ECD..11319.	-0.102315	0.38277
CEP55..55165.	-0.102277	0.230968
GABRG2..2566.	-0.102259	0.0487663
PAXIP1..22976.	-0.10215	0.559043
ITPK1..3705.	-0.102113	0.370691
WDR19..57728.	-0.101911	0.0163483
GNLY..10578.	-0.101895	0.0260062
BCAT2..587.	-0.101822	0.0579696
CCR8..1237.	-0.101799	0.0237441
ALCAM..214.	-0.101769	0.0725738
STAP2..55620.	-0.101769	0.0156795
RGS4..5999.	-0.101643	0.218285
CDC6..990.	-0.101606	0.248893
SLFN13..146857.	-0.101545	0.0728536
TRIM45..80263.	-0.101537	0.0936936
RFX4..5992.	-0.101517	0.00465962
CCDC73..493860.	-0.101438	0.0407902
VSX1..30813.	-0.101428	0.0537299
RPL14..9045.	-0.101365	0.308819
ACOT12..134526.	-0.10114	0.129093
MTRF1L..54516.	-0.101131	0.215851
EVA1B..55194.	-0.101124	0.0795273
BPIFB3..359710.	-0.101096	0.0439172
GDF10..2662.	-0.101096	0.0839275
CARD18..59082.	-0.101092	0.114281
LRP2..4036.	-0.10105	0.0753379
COQ4..51117.	-0.101028	0.296052
OR8K5..219453.	-0.101007	0.0515116
MRPL45..84311.	-0.101004	0.143166
TYK2..7297.	-0.100981	0.0675999
NARS2..79731.	-0.100962	0.175663
LRRC26..389816.	-0.100911	0.0528845
UHRF2..115426.	-0.10087	0.0352124
CA8..767.	-0.100868	0.0984379
KRT17..3872.	-0.100853	0.215118
IL18RAP..8807.	-0.100812	0.06463
HPCAL1..3241.	-0.100804	0.020556
KCNJ3..3760.	-0.100776	0.0300156
ZNF148..7707.	-0.100767	0.12787
TOP1..7150.	-0.100752	0.299585
C22orf15..150248.	-0.100699	0.0781729
CDT1..81620.	-0.100678	0.313001
DNAJC10..54431.	-0.100633	0.0608737
MDGA2..161357.	-0.100542	0.0503141
PYURF..100996939.	-0.100531	0.2029
CA10..56934.	-0.100527	0.04842
GPR1..2825.	-0.100488	0.0227521
FNDC3B..64778.	-0.100425	0.242009
SLC35E1..79939.	-0.100407	0.0391893
MZT2B..80097.	-0.100405	0.0769172
TXN2..25828.	-0.100388	0.0842187
LRRC55..219527.	-0.100375	0.0503627
ROCK2..9475.	-0.100356	0.375991
REG4..83998.	-0.100336	0.237207
SLC28A1..9154.	-0.100327	0.00234333
ZFYVE26..23503.	-0.100319	0.120432
UGT2B15..7366.	-0.100268	0.130402
RABL3..285282.	-0.100252	0.0462144
USP44..84101.	-0.100232	0.0452513
GNAT1..2779.	-0.100218	0.104366
ARHGEF38..54848.	-0.100211	0.0400569
UBE2G1..7326.	-0.100001	0.163067
LNX1..84708.	-0.0999752	0.0396449
ARL9..132946.	-0.0999732	0.0750891
ACSF2..80221.	-0.0999222	0.0623832
PRMT2..3275.	-0.0999131	0.0444784
SENP1..29843.	-0.0998679	0.103019
VCL..7414.	-0.0997956	0.275879
ORC2..4999.	-0.0997895	0.096184
ZWILCH..55055.	-0.0996903	0.174375
SLC6A15..55117.	-0.0996725	0.0504981
TRNAU1AP..54952.	-0.0996521	0.316201
STX5..6811.	-0.0996485	0.27269
RORB..6096.	-0.0995354	0.0314936
CTSV..1515.	-0.099518	0.033737
SRSF11..9295.	-0.0994664	0.410818
SON..6651.	-0.0994372	0.497217
CLEC9A..283420.	-0.0994237	0.0535461
MUL1..79594.	-0.0992715	0.00482837
LENG1..79165.	-0.09925	0.20676
HRASLS5..117245.	-0.0992288	0.0799838
ATP5F1E..514.	-0.0991962	0.211917
SLC4A7..9497.	-0.0991805	0.315668
SNAPC4..6621.	-0.099125	0.176679
TLR9..54106.	-0.0991207	0.0493822
IRGQ..126298.	-0.0991113	0.105756
LYRM7..90624.	-0.0990885	0.128146
ACVR2B..93.	-0.0990382	0.121166
CA5B..11238.	-0.0990041	0.0350802
SF3B4..10262.	-0.0989361	0.224078
ZP1..22917.	-0.098936	0.0979993
SSBP4..170463.	-0.098891	0.120385
CWH43..80157.	-0.0988833	0.0276595
UNG..7374.	-0.0988094	0.0702318
FAM219A..203259.	-0.098783	0.0897234
NCAPG2..54892.	-0.0987162	0.413656
BPIFA2..140683.	-0.0986555	0.0685494
LRRC66..339977.	-0.0985634	0.0259682
UBE3A..7337.	-0.0984866	0.0770526
ZNF557..79230.	-0.0983608	0.0697967
AKT1..207.	-0.0983522	0.190147
CHAD..1101.	-0.0983419	0.0642495
MRC1..4360.	-0.0983071	0.0230788
KIF1BP..26128.	-0.0982365	0.171073
LCT..3938.	-0.0981795	0.0338066
OR13A1..79290.	-0.0981168	0.0162636
IRF1..3659.	-0.0980814	0.0857816
WDR37..22884.	-0.0980788	0.0960402
SLA..6503.	-0.0980681	0.00912852
TRAF3IP2..10758.	-0.0979594	0.0304878
FASN..2194.	-0.0979521	0.3343
NUP205..23165.	-0.0979069	0.355739
LGSN..51557.	-0.0978376	0.167902
SGTB..54557.	-0.0977926	0.0161462
NUB1..51667.	-0.0977685	0.0812548
ATP2B3..492.	-0.0977672	0.210902
VCPIP1..80124.	-0.0977584	0.218563
CXCR4..7852.	-0.097752	0.0263832
TMEM199..147007.	-0.0977024	0.234659
PUM1..9698.	-0.0976616	0.413986
CEPT1..10390.	-0.0976425	0.427271
SMTN..6525.	-0.0976225	0.0332098
FAT4..79633.	-0.0975956	0.0576867
FANCG..2189.	-0.0975664	0.472649
ATXN2L..11273.	-0.0974565	0.266419
AGAP2..116986.	-0.0974472	0.170783
CTSW..1521.	-0.0974074	0.114679
PAPSS1..9061.	-0.0973539	0.07032
SPANXB1..728695.	-0.0973342	0.0622684
UQCRC1..7384.	-0.0973157	0.342855
ARL6IP5..10550.	-0.0973062	0.0761126
SNCB..6620.	-0.097301	0.0579752
OR5A2..219981.	-0.0972762	0.0243255
QRICH1..54870.	-0.0971564	0.256239
NOP2..4839.	-0.097153	0.287411
CEP192..55125.	-0.0971367	0.436663
UNC45A..55898.	-0.0971336	0.280549
KBTBD3..143879.	-0.0971327	0.0471306
MAP3K2..10746.	-0.097076	0.173119
FOXN1..8456.	-0.0970687	0.156307
OIT3..170392.	-0.0970633	0.0347601
IFIT3..3437.	-0.0970607	0.0247039
CANT1..124583.	-0.0970348	0.10866
KCNAB3..9196.	-0.0969995	0.0379553
ORC1..4998.	-0.0969478	0.130224
NOX5..79400.	-0.0969372	0.0343428
MYL9..10398.	-0.0969181	0.104858
NME7..29922.	-0.096911	0.0791914
RRS1..23212.	-0.0968944	0.195157
GYG2..8908.	-0.0968657	0.0217221
PLD5..200150.	-0.0968604	0.0964128
TRAM1L1..133022.	-0.0967797	0.0981558
TPRA1..131601.	-0.0967459	0.0477342
XRCC3..7517.	-0.0967419	0.37666
VPS35..55737.	-0.0967384	0.356673
MDM4..4194.	-0.0966803	0.290067
TRIP12..9320.	-0.0966659	0.29872
TM4SF1..4071.	-0.0965528	0.126253
PCTP..58488.	-0.0964997	0.155357
RNASEH1..246243.	-0.096484	0.25443
HUWE1..10075.	-0.0964795	0.335261
PDSS2..57107.	-0.0964673	0.25626
PPP2CA..5515.	-0.0964502	0.569366
NOL4..8715.	-0.0963574	0.0309392
INPP5E..56623.	-0.0963553	0.19887
MOSMO..730094.	-0.0963317	0.228693
SARNP..84324.	-0.0962924	0.342249
WDR6..11180.	-0.0962684	0.0871175
TRUB2..26995.	-0.0962505	0.24069
RACGAP1..29127.	-0.0962392	0.206445
CSF3R..1441.	-0.0962206	0.175957
PPA2..27068.	-0.0961853	0.441475
COL3A1..1281.	-0.0961699	0.0777561
ZNF74..7625.	-0.0961522	0.0932406
SLC51B..123264.	-0.0961479	0.0310693
INHBE..83729.	-0.0961058	0.102886
BEND6..221336.	-0.0960981	0.090906
ADA2..51816.	-0.0960687	0.045132
TLK1..9874.	-0.0960556	0.13681
ZDHHC22..283576.	-0.0960356	0.147404
TECRL..253017.	-0.0959166	0.0867588
CYB5RL..606495.	-0.0958359	0.0964644
FDX1..2230.	-0.0957733	0.170594
FGD2..221472.	-0.0956988	0.018575
VPS41..27072.	-0.0956139	0.312472
SH2D2A..9047.	-0.0955906	0.141947
AASDHPPT..60496.	-0.0955777	0.279623
GNG10..2790.	-0.0955631	0.074929
RNASE2..6036.	-0.0955264	0.026967
DHX38..9785.	-0.0955241	0.360515
TPST2..8459.	-0.0955038	0.0473764
FAAP100..80233.	-0.0954996	0.20042
MRPS26..64949.	-0.0953587	0.269202
SGSM2..9905.	-0.0953573	0.0725929
MTCH2..23788.	-0.095289	0.14615
MLIP..90523.	-0.0952786	0.0856863
OR8H1..219469.	-0.0952688	0.0679648
UBE2J2..118424.	-0.0952402	0.261024
NKAPL..222698.	-0.0952309	0.0949851
HES7..84667.	-0.0952142	0.104558
PSMD1..5707.	-0.095163	0.195672
APEX2..27301.	-0.0951347	0.416425
CTF1..1489.	-0.0950739	0.054464
CETP..1071.	-0.0950306	0.0952647
ZSCAN21..7589.	-0.095002	0.0424703
PSMD12..5718.	-0.0948918	0.309797
PSD..5662.	-0.0948755	0.133845
PRKCH..5583.	-0.0948213	0.0700484
TM6SF1..53346.	-0.0947978	0.00585552
GRPEL2..134266.	-0.0947621	0.012978
CHEK1..1111.	-0.0946994	0.438662
NOLC1..9221.	-0.0946969	0.263811
ZNF30..90075.	-0.0946923	0.0561917
POU6F2..11281.	-0.0946153	0.112357
SRRM2..23524.	-0.0944974	0.310373
NCK2..8440.	-0.0944079	0.0386483
POM121L12..285877.	-0.0943722	0.109979
L1CAM..3897.	-0.0943486	0.107324
CST6..1474.	-0.0942623	0.094161
MFNG..4242.	-0.0942461	0.0438583
BPIFB1..92747.	-0.0942333	0.184956
PKHD1L1..93035.	-0.0941773	0.144234
OTUD3..23252.	-0.0941655	0.0581913
KCNK17..89822.	-0.0941473	0.18909
TRAPPC8..22878.	-0.0939672	0.408531
TEX47..219557.	-0.0939096	0.0451155
R3HDM2..22864.	-0.0938809	0.0157957
DAZAP1..26528.	-0.0938681	0.249518
MYH11..4629.	-0.093772	0.0382245
UVRAG..7405.	-0.0937362	0.190937
SNAP23..8773.	-0.0936791	0.693955
EIF3K..27335.	-0.0936702	0.287478
EFCAB13..124989.	-0.0936307	0.141182
PLXNA3..55558.	-0.0935755	0.0896109
PGBD4..161779.	-0.0935661	0.0836816
ERCC8..1161.	-0.0935504	0.239098
STOML2..30968.	-0.0934785	0.276484
MDH2..4191.	-0.0934785	0.104228
PAK1..5058.	-0.0934386	0.046415
BRIP1..83990.	-0.0933931	0.225294
PRMT6..55170.	-0.0933824	0.0107979
TENM1..10178.	-0.093262	0.0188157
DNAJA3..9093.	-0.0932204	0.13133
ITGA2B..3674.	-0.0931935	0.0149669
ZNF429..353088.	-0.0931799	0.0608749
NDUFA3..4696.	-0.0931297	0.31562
ZC3H3..23144.	-0.09312	0.172073
AZGP1..563.	-0.0931086	0.0348106
CASC10..399726.	-0.0930747	0.0675746
SRP14..6727.	-0.0930077	0.305661
TEKT4..150483.	-0.0929928	0.166767
C6orf136..221545.	-0.0929728	0.182474
KCMF1..56888.	-0.0928751	0.212174
MCM4..4173.	-0.0928571	0.309757
RUVBL2..10856.	-0.0926774	0.205109
WDR89..112840.	-0.0926199	0.171445
SPAG6..9576.	-0.092614	0.0560451
PDE4DIP..9659.	-0.0926016	0.238844
XRCC1..7515.	-0.0925836	0.182803
SLC34A1..6569.	-0.092549	0.0809968
RPP25..54913.	-0.0924401	0.204153
GPX6..257202.	-0.0924273	0.0266124
PTGDR2..11251.	-0.0924238	0.053704
ZNF681..148213.	-0.0924221	0.1153
IDH1..3417.	-0.0924058	0.143122
RSRC2..65117.	-0.0923745	0.157676
DAPK2..23604.	-0.0923634	0.114013
HCK..3055.	-0.0923618	0.115362
CYC1..1537.	-0.0923336	0.506329
FUS..2521.	-0.0922958	0.401148
SNRPA..6626.	-0.0922279	0.396744
SUCO..51430.	-0.0920058	0.441083
CCHCR1..54535.	-0.0919968	0.0584893
COPE..11316.	-0.0919665	0.409247
RFX6..222546.	-0.091925	0.100727
YARS2..51067.	-0.0918607	0.522702
TTC4..7268.	-0.0918546	0.431336
TPPP2..122664.	-0.0918527	0.116047
MPP3..4356.	-0.0918395	0.0808562
RUFY2..55680.	-0.0918263	0.122862
SP9..100131390.	-0.0918224	0.0879625
MAP4K4..9448.	-0.0916185	0.456829
NDUFA5..4698.	-0.0915901	0.294956
KLHDC3..116138.	-0.0915852	0.178682
RTKN2..219790.	-0.09154	0.0492156
ZNF562..54811.	-0.0915123	0.0593515
DNAJC13..23317.	-0.0914822	0.420452
ARL10..285598.	-0.091455	0.169454
HERC1..8925.	-0.0913564	0.102899
CINP..51550.	-0.091356	0.302837
DNAJC9..23234.	-0.0913527	0.682191
CCDC74B..91409.	-0.0913467	0.232568
HERC3..8916.	-0.0913231	0.0910795
FBXO30..84085.	-0.0912994	0.0584383
PANK4..55229.	-0.0911533	0.0634925
OR4N5..390437.	-0.0911176	0.137165
SLCO3A1..28232.	-0.0910663	0.0162244
KIF1A..547.	-0.0910649	0.0692354
DHX16..8449.	-0.0910575	0.229216
BIRC5..332.	-0.0909959	0.187634
TCERG1..10915.	-0.0908745	0.217823
ZSCAN20..7579.	-0.0907793	0.0252651
SPA17..53340.	-0.0907749	0.069573
DENND2D..79961.	-0.0907251	0.105622
PLA2G10..8399.	-0.0907096	0.276207
ZNF837..116412.	-0.0907021	0.0959118
PCDH7..5099.	-0.0906936	0.112744
NOTCH2..4853.	-0.0906604	0.234324
IAPP..3375.	-0.0905845	0.0839956
CARMIL3..90668.	-0.0905687	0.192271
DDX27..55661.	-0.0905653	0.191958
TEAD3..7005.	-0.0905469	0.169943
CABP4..57010.	-0.0904884	0.0765338
TMEM121B..27439.	-0.0904467	0.180924
GK2..2712.	-0.0904254	0.0141577
PPIG..9360.	-0.0904246	0.188162
SLC2A3..6515.	-0.0904054	0.0798469
PUS1..80324.	-0.0903895	0.124641
SDHAF1..644096.	-0.0903857	0.184178
PMP22..5376.	-0.0903659	0.105429
CTIF..9811.	-0.0903357	0.0293275
OR10AD1..121275.	-0.0902488	0.108519
REEP1..65055.	-0.0902137	0.0341169
GPLD1..2822.	-0.0902131	0.00927052
U2SURP..23350.	-0.0901186	0.196612
B2M..567.	-0.0901073	0.0123837
RABL2A..11159.	-0.0901011	0.0419203
UBB..7314.	-0.0900594	0.248751
MRPS14..63931.	-0.0900234	0.381366
MDGA1..266727.	-0.0899981	0.0753105
HORMAD2..150280.	-0.089944	0.159057
ZNF485..220992.	-0.0898475	0.0821834
ANXA8L1..728113.	-0.0898177	0.0689003
CEP170..9859.	-0.0898052	0.106365
RABGGTA..5875.	-0.0897093	0.270541
ING5..84289.	-0.0896967	0.309361
GDF2..2658.	-0.0896828	0.0134687
CHRNA7..1139.	-0.0896718	0.0738615
SLC25A22..79751.	-0.0896389	0.118134
IL3..3562.	-0.0896216	0.139248
SHMT2..6472.	-0.0895474	0.189891
NUSAP1..51203.	-0.0895017	0.0935853
HEATR9..256957.	-0.0894818	0.102423
GJB6..10804.	-0.0894797	0.0800727
RET..5979.	-0.0894581	0.241728
OR10G2..26534.	-0.0894216	0.168832
GPR155..151556.	-0.0893808	0.0589062
CSTL1..128817.	-0.0893645	0.0827177
ME3..10873.	-0.0893604	0.0879044
RBM42..79171.	-0.0893347	0.321467
SMR3B..10879.	-0.089333	0.170263
VMA21..203547.	-0.0893039	0.41667
RBFA..79863.	-0.0892803	0.220725
DDO..8528.	-0.089254	0.147757
PTPN13..5783.	-0.0891691	0.0525186
ZNF630..57232.	-0.0890708	0.143113
KIAA0319L..79932.	-0.0890543	0.053038
RNF185..91445.	-0.0889542	0.105579
ZNF594..84622.	-0.0888946	0.0381876
PKNOX1..5316.	-0.0888934	0.182739
SCRN1..9805.	-0.0888778	0.0535869
DNAH7..56171.	-0.0888702	0.117152
GABRD..2563.	-0.0888616	0.0941474
ZNF605..100289635.	-0.0887926	0.065682
HCFC2..29915.	-0.0887337	0.134991
SRGAP1..57522.	-0.0886962	0.247327
ITPRIP..85450.	-0.0886751	0.0537629
PFKFB1..5207.	-0.0886419	0.0801181
OS9..10956.	-0.0886039	0.0475105
HCN1..348980.	-0.0885798	0.0262438
EIF1B..10289.	-0.0885741	0.13105
ZNHIT3..9326.	-0.0885616	0.2619
TM4SF20..79853.	-0.088506	0.0904359
INO80B..83444.	-0.0884998	0.373616
ADGRF4..221393.	-0.0884949	0.05441
MRPL1..65008.	-0.0884616	0.139789
TEX37..200523.	-0.0884082	0.134216
TTC23L..153657.	-0.0883834	0.11747
CTSG..1511.	-0.0883637	0.0771416
FAM98B..283742.	-0.0883522	0.405479
ERV3.1..2086.	-0.0882824	0.0911502
CFHR3..10878.	-0.0882702	0.115801
CCL28..56477.	-0.0882694	0.163239
PSME3..10197.	-0.0882512	0.322502
PRR15L..79170.	-0.0882474	0.0368077
NLRP2..55655.	-0.0881853	0.120996
NIF3L1..60491.	-0.0881709	0.157592
PRG2..5553.	-0.0881589	0.116857
SLC37A3..84255.	-0.0880925	0.041497
OR2A7..401427.	-0.0880786	0.0969495
ADAMTS14..140766.	-0.0880561	0.0579989
ATP10D..57205.	-0.0880251	0.0954409
PCED1B..91523.	-0.0879984	0.0676031
CRYGC..1420.	-0.087967	0.0790946
TDRD1..56165.	-0.0878912	0.0915303
HPS4..89781.	-0.0878789	0.11645
CADPS2..93664.	-0.0878774	0.0847669
NXPE4..54827.	-0.0878054	0.0718929
PRPF39..55015.	-0.0877269	0.438265
ZNF692..55657.	-0.0877155	0.132523
ARID5B..84159.	-0.0876985	0.107101
WDR24..84219.	-0.0876914	0.508087
BCL2L2..599.	-0.0876708	0.167484
PXYLP1..92370.	-0.0876466	0.0964092
MEAF6..64769.	-0.0876252	0.374462
ADAMTS7..11173.	-0.0875593	0.0706146
MAPKAPK3..7867.	-0.0874814	0.0330784
MROH2B..133558.	-0.0874641	0.0861367
OR4K13..390433.	-0.0874175	0.0944796
SUDS3..64426.	-0.0874151	0.324397
TDP2..51567.	-0.0873934	0.320257
SSX2IP..117178.	-0.0873477	0.204566
PROC..5624.	-0.087296	0.0857824
TTC24..164118.	-0.0872876	0.0931454
GGA1..26088.	-0.0872572	0.163059
OR2G3..81469.	-0.0871932	0.102262
CLCN1..1180.	-0.0869372	0.0402416
NUP62..23636.	-0.0869087	0.238699
RAB2A..5862.	-0.0868071	0.123055
USP19..10869.	-0.0867668	0.271749
PPRC1..23082.	-0.0867654	0.398779
RASGRF2..5924.	-0.0867155	0.0813456
OR5K4..403278.	-0.0866375	0.101711
INTS5..80789.	-0.0866184	0.405531
DNAJC19..131118.	-0.0865845	0.511473
ODF3L2..284451.	-0.086582	0.183854
SPP1..6696.	-0.086576	0.057594
RNF146..81847.	-0.0865702	0.412686
AMOT..154796.	-0.0865113	0.0311874
HIST1H2BK..85236.	-0.0864074	0.244376
RNASE13..440163.	-0.0863779	0.0962582
TRA2B..6434.	-0.0863771	0.448744
PDGFRA..5156.	-0.0863707	0.132706
MRPL57..78988.	-0.0863152	0.412499
IL22..50616.	-0.086304	0.0796238
CCL16..6360.	-0.0862446	0.119763
PGLS..25796.	-0.0862439	0.20992
FGF1..2246.	-0.0862222	0.0857613
LY6G5C..80741.	-0.0861655	0.108263
ADAM10..102.	-0.0861549	0.297475
CALCA..796.	-0.0860735	0.258073
SLC5A8..160728.	-0.0860131	0.068409
VSTM2A..222008.	-0.0859804	0.133279
ARHGAP22..58504.	-0.0859551	0.0513205
PKN1..5585.	-0.085912	0.0957652
TUSC2..11334.	-0.085864	0.191408
CCNT2..905.	-0.0858342	0.253516
CNOT4..4850.	-0.0858069	0.487124
SLC5A7..60482.	-0.0858064	0.195463
NKX6.2..84504.	-0.085803	0.140444
YBEY..54059.	-0.0857903	0.141537
GALNT6..11226.	-0.0857092	0.112671
SLC25A37..51312.	-0.0857022	0.420409
TMEM151A..256472.	-0.085654	0.286222
KCNIP3..30818.	-0.0856539	0.186174
COASY..80347.	-0.0855996	0.429659
NWD1..284434.	-0.0855833	0.0707799
LDLR..3949.	-0.0855774	0.281116
POLR1B..84172.	-0.0855662	0.241476
UBQLNL..143630.	-0.0855006	0.4103
SLC35C1..55343.	-0.0854789	0.225114
ICE1..23379.	-0.085462	0.524979
HPSE..10855.	-0.0854317	0.0610111
SLC25A13..10165.	-0.0853922	0.0553278
COL19A1..1310.	-0.0853344	0.0531485
ZG16B..124220.	-0.0853286	0.12768
C7orf33..202865.	-0.0853161	0.10646
PDHB..5162.	-0.0852444	0.256482
CMTR1..23070.	-0.0852329	0.338074
RUFY3..22902.	-0.0852249	0.0916918
ZCCHC13..389874.	-0.0852138	0.0512976
GNG13..51764.	-0.0851847	0.271835
FANCI..55215.	-0.0851845	0.49483
KIF3B..9371.	-0.0851698	0.158318
ACTC1..70.	-0.0851656	0.172131
ANKRD52..283373.	-0.0851485	0.394199
TXLNA..200081.	-0.0850868	0.30028
UTP18..51096.	-0.085085	0.195444
UBA2..10054.	-0.0850016	0.317269
ZCCHC24..219654.	-0.0849537	0.102183
LAP3..51056.	-0.0849466	0.0552805
ZNF528..84436.	-0.0849286	0.0387206
CLCN5..1184.	-0.0849237	0.0283333
SF3A3..10946.	-0.0849128	0.424898
DNAJC2..27000.	-0.0848916	0.259309
NF2..4771.	-0.0848663	0.727433
AP3M2..10947.	-0.084786	0.15668
ZNF239..8187.	-0.0847371	0.0414316
TMEM126B..55863.	-0.0847346	0.145383
GRID1..2894.	-0.0847337	0.162335
FRG2C..100288801.	-0.0847052	0.182803
ENOX2..10495.	-0.0847005	0.0506382
UPP2..151531.	-0.0846604	0.0989036
SH2D3C..10044.	-0.0846318	0.109168
OR4K14..122740.	-0.0846245	0.0581156
MIF..4282.	-0.0846241	0.201564
RHEB..6009.	-0.0846028	0.298379
LMOD2..442721.	-0.0845729	0.0168026
APOL5..80831.	-0.084459	0.128505
CYB5R3..1727.	-0.0844548	0.0952152
THAP7..80764.	-0.0844307	0.317153
VRTN..55237.	-0.0844235	0.165021
DNAH6..1768.	-0.0844155	0.0356923
NUDT6..11162.	-0.0844126	0.0616303
PHKB..5257.	-0.084409	0.111038
NELFCD..51497.	-0.0843957	0.281371
MS4A15..219995.	-0.0843789	0.174746
RASD2..23551.	-0.0843341	0.0701717
EDAR..10913.	-0.0843302	0.247681
AQP8..343.	-0.0843261	0.0667953
ASGR1..432.	-0.0843142	0.0987537
CDH9..1007.	-0.0842682	0.150054
SNRPD2..6633.	-0.0842333	0.340888
CHAMP1..283489.	-0.0842202	0.254993
PHYHD1..254295.	-0.0842063	0.292104
LRRC43..254050.	-0.0841969	0.145315
NR2C1..7181.	-0.0841961	0.0781038
TOE1..114034.	-0.0841932	0.602237
EXOC7..23265.	-0.0841694	0.115612
MBNL3..55796.	-0.0841643	0.109833
TEKT2..27285.	-0.084163	0.139347
RASA2..5922.	-0.0840593	0.419783
ANKRD30A..91074.	-0.0840247	0.0677905
CCS..9973.	-0.0840219	0.411268
NMU..10874.	-0.0840212	0.152611
FADS3..3995.	-0.0839997	0.0985133
KRTAP27.1..643812.	-0.0839899	0.0447814
PDE8B..8622.	-0.0839732	0.187157
NREP..9315.	-0.083969	0.104972
KDELR3..11015.	-0.0839429	0.111533
RSBN1L..222194.	-0.0839428	0.107285
REST..5978.	-0.0839295	0.114546
RER1..11079.	-0.0839202	0.315674
MS4A2..2206.	-0.0838896	0.0969985
IHH..3549.	-0.0838674	0.143966
GPR137B..7107.	-0.0838509	0.263423
CCDC149..91050.	-0.0838261	0.0181583
JPH3..57338.	-0.0838235	0.250734
PIH1D1..55011.	-0.0837662	0.0935198
LRRC3..81543.	-0.0837321	0.0565231
PDE6G..5148.	-0.0837133	0.137448
CFHR2..3080.	-0.0837093	0.0693643
GRXCR1..389207.	-0.0837006	0.168139
DIRC1..116093.	-0.0837005	0.0815875
TXNDC2..84203.	-0.0836762	0.10189
CCDC34..91057.	-0.0836255	0.106817
RSU1..6251.	-0.0835667	0.240403
PAK5..57144.	-0.0835127	0.0962937
LEP..3952.	-0.083484	0.0654846
TMEM223..79064.	-0.0834462	0.1746
DDX17..10521.	-0.0834396	0.245486
RNPS1..10921.	-0.0834155	0.419203
INPP4A..3631.	-0.0833902	0.219336
PIAS1..8554.	-0.0833856	0.382368
TRIM72..493829.	-0.0833231	0.0556872
UBC..7316.	-0.0832081	0.540621
POLR2H..5437.	-0.0832078	0.433245
PLIN5..440503.	-0.0831643	0.157821
PHKA1..5255.	-0.0831521	0.151626
RAMAC..83640.	-0.0831505	0.220062
DDX46..9879.	-0.0831488	0.159127
PRSS36..146547.	-0.0831335	0.0946106
TMSB10..9168.	-0.0830821	0.197581
IQSEC2..23096.	-0.0829869	0.0778611
ZNF257..113835.	-0.0829608	0.119208
NFX1..4799.	-0.082954	0.166199
BPIFA1..51297.	-0.0829529	0.200479
LAMA4..3910.	-0.082937	0.0467114
FLCN..201163.	-0.0829052	0.423332
CES5A..221223.	-0.0828975	0.275651
ZNF596..169270.	-0.0828959	0.105761
PHKG2..5261.	-0.082813	0.114681
GAGE12J..729396.	-0.0827804	0.266228
MED17..9440.	-0.0827186	0.294116
RHOT1..55288.	-0.0827116	0.115424
FOXR1..283150.	-0.0827022	0.0364667
MCM3..4172.	-0.0826474	0.287659
ODF4..146852.	-0.0826368	0.0574893
MRPS25..64432.	-0.0824087	0.294694
GIPC3..126326.	-0.0824031	0.276139
ZNF420..147923.	-0.0823846	0.0758982
HMGXB3..22993.	-0.0823575	0.280372
VWA2..340706.	-0.0823174	0.059315
OR4D10..390197.	-0.0823165	0.212881
LRRCC1..85444.	-0.0823124	0.0966755
CBLN2..147381.	-0.0823036	0.0844843
ARL14EP..120534.	-0.0822673	0.268001
SRRD..402055.	-0.0822237	0.376954
KIAA1324..57535.	-0.0821823	0.20176
MON2..23041.	-0.0821074	0.588972
ACAN..176.	-0.0821073	0.106762
SMURF1..57154.	-0.0820814	0.157463
DGCR8..54487.	-0.0820673	0.322906
ABHD12B..145447.	-0.081982	0.13403
INCENP..3619.	-0.0819312	0.285775
CCL24..6369.	-0.0818945	0.120232
CCDC68..80323.	-0.0818865	0.0188564
RWDD3..25950.	-0.0817954	0.122422
C20orf85..128602.	-0.0817849	0.100226
CYB5R4..51167.	-0.0817559	0.348023
RALBP1..10928.	-0.081747	0.116899
GUK1..2987.	-0.0817027	0.36567
ESPL1..9700.	-0.0816749	0.272842
CWC22..57703.	-0.0816738	0.302239
OR5D18..219438.	-0.0816422	0.098749
GMEB2..26205.	-0.081633	0.164346
ZNF467..168544.	-0.0815914	0.136479
MOSPD1..56180.	-0.0815863	0.0252387
GRB2..2885.	-0.0815763	0.697716
PRDM6..93166.	-0.0815636	0.123175
VNN1..8876.	-0.081549	0.0620465
TCN1..6947.	-0.0814332	0.117945
DGAT2L6..347516.	-0.0813991	0.0251036
CCDC152..100129792.	-0.0813652	0.198938
PPOX..5498.	-0.0813611	0.076914
NMRK2..27231.	-0.0812838	0.141075
MYO19..80179.	-0.0812501	0.122535
PIKFYVE..200576.	-0.08125	0.0347748
ICK..22858.	-0.0812376	0.285526
CYP2C19..1557.	-0.0812222	0.0888503
ARF5..381.	-0.081207	0.0309959
PSMD4..5710.	-0.0811994	0.261062
MIEF2..125170.	-0.0811946	0.280937
EMID1..129080.	-0.0811647	0.184593
KYAT3..56267.	-0.0811498	0.1594
SAMD15..161394.	-0.0810967	0.238143
INTS13..55726.	-0.0810621	0.360919
PCBP1..5093.	-0.0810064	0.538498
OR10T2..128360.	-0.0809993	0.132614
PHYHIPL..84457.	-0.0809528	0.0846388
CCDC170..80129.	-0.0809521	0.0489475
TSPYL1..7259.	-0.0809282	0.174839
ARL6IP6..151188.	-0.0808703	0.174192
SSBP3..23648.	-0.0808362	0.188353
LGALS9B..284194.	-0.0807997	0.255315
CRELD1..78987.	-0.0807969	0.205738
ITGA4..3676.	-0.08078	0.189343
IL1RL2..8808.	-0.0807298	0.123462
SFXN4..119559.	-0.0806804	0.0587482
DDN..23109.	-0.0806625	0.223131
SPAG9..9043.	-0.080653	0.173615
NAA30..122830.	-0.0805835	0.335273
DGKB..1607.	-0.0805402	0.12877
MTX3..345778.	-0.0805344	0.0828428
IPP..3652.	-0.0805212	0.089141
SLFN5..162394.	-0.0805211	0.182997
ZNF658..26149.	-0.0805162	0.333785
BBOX1..8424.	-0.0804896	0.00834919
MRPS2..51116.	-0.0804793	0.30404
TSC22D2..9819.	-0.0804167	0.425216
PER3..8863.	-0.080404	0.0845985
GAD1..2571.	-0.0803951	0.15961
ALOX15B..247.	-0.0803868	0.0910098
MARCO..8685.	-0.080372	0.0649427
TRMT6..51605.	-0.0803532	0.184414
HRAS..3265.	-0.0803396	0.149156
OR8J3..81168.	-0.0802052	0.116353
CAVIN1..284119.	-0.0801925	0.10625
OR5B2..390190.	-0.080186	0.0658369
IL1R2..7850.	-0.0801655	0.285032
NUP85..79902.	-0.0800747	0.180878
TRIM42..287015.	-0.0800483	0.204937
HDAC2..3066.	-0.0800405	0.121746
PRAG1..157285.	-0.0799476	0.168674
GDPD5..81544.	-0.0799467	0.132654
SSR4..6748.	-0.079892	0.115271
MYO6..4646.	-0.0798279	0.0529738
TMPO..7112.	-0.0798239	0.313019
AGBL2..79841.	-0.0798087	0.214661
BRSK2..9024.	-0.0797894	0.126456
CLEC4C..170482.	-0.079782	0.0989541
PLLP..51090.	-0.0797508	0.1683
C3orf33..285315.	-0.079749	0.0787211
TEX11..56159.	-0.0796911	0.315208
GTF3C6..112495.	-0.0796871	0.453397
FGFR2..2263.	-0.0795538	0.233051
DCUN1D4..23142.	-0.0795434	0.175507
PGS1..9489.	-0.079541	0.299124
FGF10..2255.	-0.0795024	0.0764973
ENO3..2027.	-0.0794777	0.0963711
WDR46..9277.	-0.0794764	0.270139
ANO3..63982.	-0.0794731	0.0132023
OR2C1..4993.	-0.0794581	0.168409
CYP39A1..51302.	-0.0793985	0.109901
NCAN..1463.	-0.0793815	0.132327
LCP1..3936.	-0.0793617	0.128583
MAD2L1BP..9587.	-0.0793591	0.357758
NDUFA13..51079.	-0.0793573	0.239879
ARHGAP20..57569.	-0.0793086	0.0847699
CHST8..64377.	-0.0792972	0.301154
NRDE2..55051.	-0.079287	0.485673
HTATSF1..27336.	-0.0792336	0.190761
C2orf70..339778.	-0.0792059	0.142818
SOX6..55553.	-0.0791921	0.0608602
UNC5D..137970.	-0.0791494	0.115728
ACSL5..51703.	-0.0790861	0.0827069
EDDM3B..64184.	-0.0790499	0.203142
ACTR2..10097.	-0.0790431	0.415374
TSPAN2..10100.	-0.0789725	0.298514
SLC18A3..6572.	-0.0789541	0.111012
NGB..58157.	-0.0789381	0.158099
KLHDC8B..200942.	-0.0788827	0.0557436
CCND3..896.	-0.0788355	0.54239
ZNF662..389114.	-0.078811	0.260316
MRPS7..51081.	-0.0788057	0.292825
PRPF3..9129.	-0.0787946	0.395454
UBAP2..55833.	-0.0787659	0.155321
SPARCL1..8404.	-0.0787627	0.194954
SMIM9..100132963.	-0.0787372	0.207464
NKX1.2..390010.	-0.0787361	0.0865633
DRGX..644168.	-0.0786959	0.143408
EHBP1..23301.	-0.0786599	0.0893206
FANCF..2188.	-0.0786371	0.480654
CRMP1..1400.	-0.0786005	0.0970191
FAM172A..83989.	-0.0785488	0.0248107
ZNF404..342908.	-0.0785463	0.0735404
PPP1R3F..89801.	-0.0785011	0.106306
DUSP1..1843.	-0.078501	0.197264
DOK7..285489.	-0.0784478	0.234283
USP15..9958.	-0.0783981	0.341557
OR51V1..283111.	-0.078394	0.0885205
TMCO2..127391.	-0.0783861	0.0533876
DUSP2..1844.	-0.0783848	0.117218
GALNT17..64409.	-0.0783748	0.11814
TREX2..11219.	-0.0783463	0.0799693
PXT1..222659.	-0.0783209	0.16377
PDLIM1..9124.	-0.0783156	0.240554
SHROOM3..57619.	-0.078273	0.219337
TXNDC16..57544.	-0.0782346	0.175615
HAPLN3..145864.	-0.0781501	0.243603
ZNF441..126068.	-0.0781428	0.154378
ZBTB39..9880.	-0.0781101	0.130387
SCT..6343.	-0.0780756	0.118587
RNF34..80196.	-0.0780702	0.0731626
RNF123..63891.	-0.0780656	0.177435
CNTNAP5..129684.	-0.0779993	0.0317521
SLITRK1..114798.	-0.0779688	0.167199
PCMTD1..115294.	-0.0779108	0.197139
OCRL..4952.	-0.0779071	0.129413
MID2..11043.	-0.0779059	0.124302
RNF212B..100507650.	-0.0778674	0.177486
TAB1..10454.	-0.07784	0.204115
PAGE1..8712.	-0.077837	0.075402
CXorf40B..541578.	-0.0778065	0.148585
MCOLN2..255231.	-0.0777131	0.114842
CXCL13..10563.	-0.0777035	0.176959
RPS16..6217.	-0.0777022	0.268316
MAGEA11..4110.	-0.0776965	0.151271
ZNF141..7700.	-0.0776834	0.099041
BCAR1..9564.	-0.0775919	0.497594
UBN2..254048.	-0.0775039	0.141038
PIGX..54965.	-0.0775015	0.240661
SLC35F1..222553.	-0.0774782	0.0923601
RSC1A1..6248.	-0.0774646	0.10413
SPATA8..145946.	-0.0774605	0.0294395
WSB2..55884.	-0.0774469	0.131194
UXS1..80146.	-0.0773734	0.636085
HOXA5..3202.	-0.0773623	0.14174
TNFSF15..9966.	-0.077341	0.0793051
POMZP3..22932.	-0.0772915	0.277936
EPB41L4A..64097.	-0.077291	0.123779
RTF2..51507.	-0.0772831	0.387941
P4HTM..54681.	-0.077212	0.231108
CSTF2T..23283.	-0.0771916	0.262337
ZNF665..79788.	-0.0771839	0.0715169
DLX1..1745.	-0.0771742	0.128741
PCDH18..54510.	-0.0771542	0.115667
PCDH19..57526.	-0.0771408	0.127525
CKMT2..1160.	-0.0771027	0.183865
GLYAT..10249.	-0.0771005	0.122881
DSN1..79980.	-0.0770925	0.314518
PRSS21..10942.	-0.0770807	0.0961634
HIST1H3C..8352.	-0.0770689	0.230881
ENC1..8507.	-0.0770649	0.0614291
RPL37A..6168.	-0.0770066	0.303743
PRR13..54458.	-0.0770019	0.180229
HMGXB4..10042.	-0.0769951	0.142931
BPIFB4..149954.	-0.0769631	0.0526702
C7orf61..402573.	-0.0769382	0.121736
CRAMP1..57585.	-0.0769236	0.375812
GRN..2896.	-0.0769216	0.06778
CCRL2..9034.	-0.0769101	0.0947205
POU1F1..5449.	-0.0768547	0.148429
MACC1..346389.	-0.0768479	0.142709
TUBB..203068.	-0.0767823	0.597742
PSORS1C2..170680.	-0.0767382	0.0811695
VDAC2..7417.	-0.0767118	0.177727
CLDN7..1366.	-0.0766953	0.160546
LARGE1..9215.	-0.076676	0.0866491
ATRN..8455.	-0.0766525	0.363388
ART3..419.	-0.0766294	0.0985194
SETD1A..9739.	-0.0765491	0.382665
PPP1R10..5514.	-0.0765327	0.384279
ECM1..1893.	-0.0764971	0.203171
ZNF317..57693.	-0.0764925	0.227178
ZNF322..79692.	-0.0764818	0.189006
DOCK3..1795.	-0.0764734	0.0715141
LRRC17..10234.	-0.0764708	0.0490702
COA5..493753.	-0.0764368	0.269436
MGRN1..23295.	-0.0764104	0.364581
CAAP1..79886.	-0.0763763	0.0829689
PAPOLA..10914.	-0.0763531	0.433551
RPL27A..6157.	-0.0763388	0.393132
GUCA1A..2978.	-0.0763286	0.235399
PRSS38..339501.	-0.0763283	0.118599
RPL31..6160.	-0.0763088	0.384296
OXSR1..9943.	-0.0763038	0.279714
TERF2IP..54386.	-0.0763027	0.139292
CCDC51..79714.	-0.0762739	0.54229
NGDN..25983.	-0.0762718	0.261708
HLA.DOA..3111.	-0.0762674	0.194929
CTXN2..399697.	-0.0762468	0.134446
TEP1..7011.	-0.0762351	0.122472
CBFA2T2..9139.	-0.0762119	0.0828761
SRSF4..6429.	-0.0762085	0.162484
C1QTNF7..114905.	-0.0762035	0.045463
IRX5..10265.	-0.0761909	0.13189
MBNL2..10150.	-0.0761841	0.239572
COL25A1..84570.	-0.076171	0.193894
DIP2A..23181.	-0.0760819	0.141317
CABP1..9478.	-0.0760714	0.054392
NCF4..4689.	-0.0760521	0.118263
PID1..55022.	-0.0760394	0.122041
ATAD2B..54454.	-0.0760049	0.0425923
CD3EAP..10849.	-0.0759966	0.271283
ZNF619..285267.	-0.0759934	0.0954918
ARL1..400.	-0.0759732	0.296816
LST1..7940.	-0.0759561	0.157436
C14orf93..60686.	-0.0759301	0.167339
HLCS..3141.	-0.0758976	0.17679
ASF1A..25842.	-0.0758971	0.428388
BBX..56987.	-0.0758901	0.125244
GRID2IP..392862.	-0.0758885	0.0722685
PPT1..5538.	-0.0758795	0.221665
CCDC43..124808.	-0.0758255	0.218941
ADGRB1..575.	-0.075821	0.128503
NFS1..9054.	-0.075816	0.391647
TCTN2..79867.	-0.0757984	0.119106
CHD9..80205.	-0.0757715	0.298996
NCF1..653361.	-0.0757487	0.227965
MASTL..84930.	-0.075706	0.701088
PNP..4860.	-0.0757008	0.16302
SPAG7..9552.	-0.0756912	0.28655
TMUB1..83590.	-0.0756523	0.235634
ZNF85..7639.	-0.0756417	0.208363
SHPRH..257218.	-0.0755734	0.174944
LONRF2..164832.	-0.0755681	0.029937
ATP5MC3..518.	-0.0755654	0.0887983
CDKL4..344387.	-0.075563	0.104899
PHLPP1..23239.	-0.0755524	0.179142
CPLANE1..65250.	-0.0755471	0.169589
TBC1D28..254272.	-0.0755267	0.25976
MTHFR..4524.	-0.0755165	0.0835022
GATA3..2625.	-0.0754887	0.263327
AJUBA..84962.	-0.0754765	0.270159
CKAP4..10970.	-0.0754709	0.116773
CCDC126..90693.	-0.0754665	0.17117
FATE1..89885.	-0.075448	0.184334
CFAP100..348807.	-0.0754369	0.106918
ISX..91464.	-0.0753835	0.179089
VAT1L..57687.	-0.0753133	0.15092
MCC..4163.	-0.0753094	0.0832308
RAB3C..115827.	-0.0753018	0.0375616
ATF2..1386.	-0.0752813	0.0690388
LATS2..26524.	-0.075234	0.543134
RASL12..51285.	-0.0752313	0.209911
TBCE..6905.	-0.0752084	0.39653
BBS7..55212.	-0.0751537	0.117263
ZFP69B..65243.	-0.075118	0.268215
CCNH..902.	-0.0750838	0.336186
DENND6A..201627.	-0.0750061	0.0648902
HSD17B12..51144.	-0.0749854	0.555211
XKRX..402415.	-0.074972	0.111436
SASS6..163786.	-0.0749717	0.510646
WDR11..55717.	-0.0749658	0.116575
MTF1..4520.	-0.0749512	0.463967
ZIM2..23619.	-0.0749403	0.206744
PARP6..56965.	-0.0749277	0.115264
TMPRSS15..5651.	-0.074887	0.0537203
MYOC..4653.	-0.0748443	0.220964
HYOU1..10525.	-0.0747443	0.514906
KRTAP8.1..337879.	-0.0746882	0.0955076
GALNT16..57452.	-0.0746794	0.262311
PIAS3..10401.	-0.0746269	0.204075
PHF3..23469.	-0.0746067	0.279761
C17orf99..100141515.	-0.074606	0.132762
NAIF1..203245.	-0.0745977	0.207569
SEC14L6..730005.	-0.0745278	0.0589038
NAT2..10.	-0.0745215	0.138998
C1orf162..128346.	-0.0745192	0.206792
FAU..2197.	-0.0744978	0.484621
RNASE9..390443.	-0.0744365	0.192917
TMEM242..729515.	-0.0744268	0.38834
OSBPL2..9885.	-0.0744197	0.0924987
CABS1..85438.	-0.0743961	0.0771982
SNX13..23161.	-0.0743897	0.161046
TRIM46..80128.	-0.0743302	0.208375
CRISP2..7180.	-0.0743279	0.0846748
TMEFF2..23671.	-0.0743201	0.296473
GPRC6A..222545.	-0.0743189	0.038778
ANAPC15..25906.	-0.0743111	0.600696
WDFY1..57590.	-0.0743065	0.0733099
NSUN3..63899.	-0.074291	0.103276
OR6Q1..219952.	-0.074287	0.136436
RBM45..129831.	-0.074208	0.166484
KIF22..3835.	-0.0742024	0.35061
CHAF1B..8208.	-0.0741972	0.432256
ZNF268..10795.	-0.0741849	0.132365
HNRNPL..3191.	-0.0741775	0.386476
CNPY1..285888.	-0.0741751	0.0669317
IL2RB..3560.	-0.0741751	0.183901
HOXD11..3237.	-0.0741655	0.148426
SRI..6717.	-0.0741552	0.179698
ASNS..440.	-0.074131	0.473718
LRIT1..26103.	-0.074117	0.297445
KCNJ9..3765.	-0.0740987	0.247837
LIPA..3988.	-0.0740953	0.0919094
AEBP2..121536.	-0.0740889	0.155692
LRRC74A..145497.	-0.0740887	0.16081
GSPT2..23708.	-0.074035	0.208809
PRRX2..51450.	-0.0740316	0.303068
[truncated: 16,120 more rows]

## Sheet: Lung
Genes	Delta_CERES	p-value
ITGAV..3685.	-0.476696	0.0104511
MARCH5..54708.	-0.411948	0.000257333
TXNRD1..7296.	-0.374102	0.00923812
CDS2..8760.	-0.354124	5.93013e-05
MCL1..4170.	-0.33872	0.00113523
ARMC5..79798.	-0.32235	0.000272713
EEFSEC..60678.	-0.308743	0.00146856
TP53..7157.	-0.279641	0.15267
FERMT2..10979.	-0.27744	0.0481431
DHX30..22907.	-0.273235	0.000386068
YAP1..10413.	-0.268617	0.0124175
COX6B1..1340.	-0.256226	0.00106356
SEPSECS..51091.	-0.255173	0.0335465
TRIT1..54802.	-0.254189	0.00984725
EMC4..51234.	-0.250194	0.000286122
PTK2..5747.	-0.247273	0.0167467
GPX4..2879.	-0.247145	0.0857942
ACTR1A..10121.	-0.244307	0.0363297
DYNLL1..8655.	-0.24425	0.00732635
THOC6..79228.	-0.240117	0.000960225
NOL8..55035.	-0.237007	0.000149602
TOMM70..9868.	-0.234014	0.000456718
ELMO2..63916.	-0.233924	0.052803
TUBA1B..10376.	-0.229661	0.00676701
ZNF574..64763.	-0.226095	0.00999435
ITGB5..3693.	-0.222742	0.0588512
POLG..5428.	-0.220704	0.00824457
CFL1..1072.	-0.220641	0.068443
HIRA..7290.	-0.220555	0.0179301
MRPS11..64963.	-0.219339	0.0313821
NABP2..79035.	-0.218612	0.000373152
UBE2C..11065.	-0.215615	0.00785766
PSTK..118672.	-0.215114	0.0671283
FZR1..51343.	-0.213243	0.0316352
MAN1A2..10905.	-0.213057	2.11018e-05
GRSF1..2926.	-0.212593	0.00687113
PDCL..5082.	-0.211787	0.0174459
GLE1..2733.	-0.210457	0.00591268
ACSL3..2181.	-0.209444	0.09182
SECISBP2..79048.	-0.208265	0.000882975
KIF4A..24137.	-0.208115	0.0427949
TRAF2..7186.	-0.205811	0.0598987
SLC38A2..54407.	-0.209505	0.00374529
LCMT1..51451.	-0.202918	0.0580026
ALDOA..226.	-0.202062	0.0338977
GRB2..2885.	-0.201187	0.143367
EXT2..2132.	-0.199577	0.0174785
CCAR1..55749.	-0.198681	0.0177839
CREBBP..1387.	-0.197655	0.0561935
UBE2J2..118424.	-0.195847	0.00407197
GATAD2A..54815.	-0.195397	0.000197597
CCDC51..79714.	-0.195359	0.0948856
CDIPT..10423.	-0.193131	0.0214509
NDUFAF1..51103.	-0.192903	0.0144453
DOLPP1..57171.	-0.190828	0.0290179
PPA2..27068.	-0.18868	0.0287691
SEPHS2..22928.	-0.187972	0.258747
GTPBP10..85865.	-0.187864	0.00774358
MAD2L2..10459.	-0.187372	0.104813
KDSR..2531.	-0.187297	0.0921126
HSD17B10..3028.	-0.186913	0.0666181
SKA3..221150.	-0.186509	0.0177395
TTF1..7270.	-0.184735	7.13194e-05
NDUFA8..4702.	-0.18426	0.050825
FLYWCH1..84256.	-0.183943	0.000205633
TUBA1C..84790.	-0.183309	0.0493778
RHOA..387.	-0.182512	0.167654
MRPS34..65993.	-0.181939	0.0114513
PPP2R2A..5520.	-0.181205	0.0761254
PXN..5829.	-0.180243	0.0192865
NUP188..23511.	-0.179549	0.00061806
MIF..4282.	-0.179389	0.000328371
XYLT2..64132.	-0.17906	0.00995306
SARNP..84324.	-0.178634	0.00695092
CABIN1..23523.	-0.17773	0.00430155
PTPN11..5781.	-0.176257	0.113601
GGNBP2..79893.	-0.176192	0.0610798
PHGDH..26227.	-0.175701	0.000473834
PRDX1..5052.	-0.175683	0.0553794
MGAT1..4245.	-0.175276	0.0067814
FBXW7..55294.	-0.174396	0.040344
THAP11..57215.	-0.173968	0.0662346
ENO1..2023.	-0.173027	0.190155
CEP55..55165.	-0.172878	0.0327843
EIF4G2..1982.	-0.172075	0.0226881
TAF6L..10629.	-0.17138	0.0566695
SLC39A9..55334.	-0.171328	0.0200085
GTF3C5..9328.	-0.171164	0.00580239
NUP58..9818.	-0.169483	0.00978197
BPTF..2186.	-0.169316	0.0294156
TAF5L..27097.	-0.167505	0.169957
TAF3..83860.	-0.167111	0.0295352
TXN..7295.	-0.166418	0.0234623
PDE12..201626.	-0.16597	0.0183874
LARP1..23367.	-0.165894	0.0503347
MRM2..29960.	-0.165613	0.0257266
MRM3..55178.	-0.164347	0.0116246
CS..1431.	-0.16328	0.0183527
FASTKD5..60493.	-0.163033	0.0416644
MTG1..92170.	-0.162435	0.0353151
TMEM165..55858.	-0.162419	0.0295091
PET100..100131801.	-0.16178	0.00367982
PKN2..5586.	-0.160977	0.0434072
UBE2S..27338.	-0.160896	0.018238
TBP..6908.	-0.160857	0.00783143
RNPS1..10921.	-0.160061	0.0405958
TIMM44..10469.	-0.159319	0.00362305
OPA1..4976.	-0.159261	0.0261143
TEX10..54881.	-0.159244	0.00218607
CHD7..55636.	-0.158655	0.0357172
PGM5..5239.	-0.157823	0.0214298
PPP2R1A..5518.	-0.156967	0.227606
TLN1..7094.	-0.156715	0.0383297
DNAJA3..9093.	-0.156519	0.00594275
NDUFS8..4728.	-0.156389	0.0721017
CEMP1..752014.	-0.155183	0.000207539
FNDC3B..64778.	-0.154392	0.00396817
KAT8..84148.	-0.154038	0.00524351
NDUFB6..4712.	-0.153939	0.0925968
EMC1..23065.	-0.153686	0.0756421
MRPS2..51116.	-0.153649	0.025165
ZNF850..342892.	-0.153083	0.00854952
TMOD4..29765.	-0.15289	0.00525137
ZNF200..7752.	-0.152346	0.000119626
NDUFS2..4720.	-0.152135	0.0316931
C12orf49..79794.	-0.151218	0.0425048
LEO1..123169.	-0.15121	0.031132
ASB6..140459.	-0.150984	0.00127483
PABPC1..26986.	-0.150871	0.117834
PI4KA..5297.	-0.150572	0.0154869
PSMB5..5693.	-0.150468	0.205001
SH2D3C..10044.	-0.150367	0.000641691
NAPA..8775.	-0.150085	0.0730647
CTNNB1..1499.	-0.149781	0.0462346
NUBP1..4682.	-0.149701	0.00429843
NDUFS7..374291.	-0.149528	0.043545
MRPL40..64976.	-0.149122	0.0603411
NDUFB9..4715.	-0.149059	0.0615786
PPP4C..5531.	-0.148954	0.0271237
UBE2I..7329.	-0.148604	0.0175309
LSM4..25804.	-0.148556	0.0182331
STX1B..112755.	-0.148447	0.00228822
CNOT11..55571.	-0.148339	0.0741958
C6orf136..221545.	-0.147853	0.0231109
NDUFB10..4716.	-0.147508	0.13306
SPZ1..84654.	-0.14747	0.00122701
PLTP..5360.	-0.147271	0.00215388
GPS1..2873.	-0.14712	0.0251177
MTFMT..123263.	-0.146637	0.0212826
SP3..6670.	-0.146519	0.0282032
RIC8A..60626.	-0.146423	0.129623
ZBTB7A..51341.	-0.146332	0.0282736
ERBB4..2066.	-0.146332	0.000262511
PRKAB2..5565.	-0.145943	0.000913642
SPOUT1..51490.	-0.145571	0.0104889
SMARCA2..6595.	-0.145382	0.0831756
MTERF4..130916.	-0.14529	0.0212974
PDE4DIP..9659.	-0.145263	0.0258731
ZNF217..7764.	-0.145246	0.21293
GFER..2671.	-0.144826	0.0181149
YY1AP1..55249.	-0.144711	0.000710849
TUBGCP3..10426.	-0.144372	0.0229893
TRUB2..26995.	-0.144195	0.0621661
COX4I1..1327.	-0.144124	0.0816163
CHMP7..91782.	-0.143989	0.0845015
MRPL1..65008.	-0.143706	0.0139851
MRPL28..10573.	-0.143556	0.0141245
SLC30A9..10463.	-0.143339	0.0617738
ELP1..8518.	-0.143253	0.081101
ATP1B3..483.	-0.142608	0.0298598
GBA2..57704.	-0.1425	0.000113841
ADCY9..115.	-0.142144	0.000402529
C1orf54..79630.	-0.141485	0.000653842
NDOR1..27158.	-0.141404	0.0270279
CIART..148523.	-0.141139	0.00788573
MRPL49..740.	-0.141046	0.0627832
ZNF597..146434.	-0.140855	0.00131049
STIP1..10963.	-0.140448	0.0508944
TCTN2..79867.	-0.14037	0.00261024
RBM5..10181.	-0.14035	0.135204
MED22..6837.	-0.1402	0.021674
HAUS5..23354.	-0.140067	0.0119125
PSG5..5673.	-0.139987	0.00255848
CNTNAP3B..728577.	-0.139655	0.0144383
COQ6..51004.	-0.139316	0.0333038
CCDC155..147872.	-0.139277	0.0176097
NELFA..7469.	-0.13904	0.0440933
NCKAP1..10787.	-0.138937	0.164584
KMT2B..9757.	-0.138672	0.00858577
COX10..1352.	-0.138323	0.0564678
PMPCA..23203.	-0.137912	0.0879325
AMBRA1..55626.	-0.137734	0.368284
ATP5ME..521.	-0.137564	0.13617
SMPD4..55627.	-0.137471	0.0155812
EARS2..124454.	-0.137135	0.160442
ROM1..6094.	-0.136924	0.00225307
DNAAF5..54919.	-0.136737	0.0252075
RNF20..56254.	-0.136714	0.030495
RNF4..6047.	-0.136624	0.0839527
MRRF..92399.	-0.136441	0.00239068
MTF1..4520.	-0.136397	0.114559
COX6C..1345.	-0.135755	0.0163084
TADA1..117143.	-0.135601	0.272293
CD72..971.	-0.135508	0.00213658
NME6..10201.	-0.135435	0.0535214
SCNM1..79005.	-0.13542	0.0243963
MRPL50..54534.	-0.135368	0.0108479
SRCAP..10847.	-0.135274	0.0282102
RMND5A..64795.	-0.135271	0.0610573
KCMF1..56888.	-0.135234	0.0898938
POLR1E..64425.	-0.134602	0.0751324
TFAM..7019.	-0.134565	0.0400353
LPAR1..1902.	-0.13442	0.0340942
RPS26..6231.	-0.134367	0.0163775
COQ7..10229.	-0.134354	0.0471935
DPY30..84661.	-0.134217	0.0577091
DNAJC22..79962.	-0.134204	0.0014548
SGO2..151246.	-0.134176	0.0563946
NOMO1..23420.	-0.133769	6.46571e-05
ECSIT..51295.	-0.133295	0.0549495
PITPNB..23760.	-0.133261	0.0242283
HIGD2A..192286.	-0.13318	0.0121602
CSTF2..1478.	-0.133045	0.0436592
IGLL5..100423062.	-0.132976	0.00227819
C1QBP..708.	-0.132881	0.038375
USP25..29761.	-0.132669	0.00378351
ZNF430..80264.	-0.132359	0.0041708
PAXIP1..22976.	-0.132358	0.239529
MERTK..10461.	-0.132335	0.00135485
SMG6..23293.	-0.132285	0.12767
TBX6..6911.	-0.13228	0.0060122
PIAS3..10401.	-0.132124	0.0113781
FRMPD1..22844.	-0.132115	0.00118108
SMARCA5..8467.	-0.131977	0.109577
PRPF31..26121.	-0.131446	0.0214606
COX6A2..1339.	-0.130988	0.00426306
MCAT..27349.	-0.130824	0.0168995
CHAF1A..10036.	-0.130642	0.0455329
TROAP..10024.	-0.130346	0.0245166
SNAPC3..6619.	-0.130088	0.110889
RAD21..5885.	-0.129844	0.0625802
NGLY1..55768.	-0.129691	0.0541974
CCND2..894.	-0.129586	0.0383848
MGRN1..23295.	-0.129529	0.0698968
CSK..1445.	-0.129344	0.0262472
PAM16..51025.	-0.129335	0.0175213
NDUFAF5..79133.	-0.129199	0.0294855
VCL..7414.	-0.128863	0.0878327
MRPL20..55052.	-0.128351	0.127057
ATRN..8455.	-0.12809	0.0649849
OTUD5..55593.	-0.127445	0.261397
DNM1L..10059.	-0.126782	0.285134
OR2S2..56656.	-0.126659	0.0104252
MRPL58..3396.	-0.126607	0.0278235
DCST1..149095.	-0.126575	0.00332247
ANAPC15..25906.	-0.126224	0.20146
NPFF..8620.	-0.126	0.0116797
HDHD5..27440.	-0.125962	0.00132869
CTDNEP1..23399.	-0.125796	0.124879
MRPS33..51650.	-0.125393	0.0145915
RNASEH2A..10535.	-0.125369	0.0977747
SLC25A22..79751.	-0.125313	0.0163877
ABCC6..368.	-0.125312	0.00670343
GBF1..8729.	-0.125061	0.0764712
ARFRP1..10139.	-0.124787	0.141208
BHMT2..23743.	-0.124659	0.00222671
CUL3..8452.	-0.124642	0.0964059
SURF1..6834.	-0.124629	0.0151406
INHBE..83729.	-0.12455	0.0117594
EXT1..2131.	-0.124497	0.172091
UQCRC2..7385.	-0.124408	0.182466
POLR3E..55718.	-0.12435	0.0187165
CDC42BPG..55561.	-0.124263	0.00955071
ATP5F1C..509.	-0.124091	0.133295
MVP..9961.	-0.124023	0.00350317
NDUFA10..4705.	-0.123879	0.10533
NUP214..8021.	-0.123651	0.0166863
TAF12..6883.	-0.123483	0.0259628
AHNAK..79026.	-0.123331	0.0108976
TMCC1..23023.	-0.123136	0.00289456
HAMP..57817.	-0.123047	0.0296878
PDE6C..5146.	-0.122941	0.00407015
DOC2A..8448.	-0.122873	0.00286027
HORMAD1..84072.	-0.122789	0.0108912
KRTAP5.9..3846.	-0.12265	0.0120676
POLR3F..10621.	-0.122493	0.0698506
RGL4..266747.	-0.122434	0.00142785
PHIP..55023.	-0.122246	0.0189781
UNC13B..10497.	-0.122127	0.00373643
SBNO1..55206.	-0.122099	0.0597479
EDN2..1907.	-0.121793	0.00553938
AURKA..6790.	-0.121745	0.0809368
TM4SF1..4071.	-0.121175	0.0217289
INO80..54617.	-0.121153	0.0655658
USP33..23032.	-0.121116	0.011364
FOXN4..121643.	-0.121091	0.0265573
SLAMF7..57823.	-0.120785	0.00352674
C16orf92..146378.	-0.12063	0.0104256
CCNE1..898.	-0.120533	0.111877
TMOD3..29766.	-0.120523	0.0440672
MRPS17..51373.	-0.120499	0.091718
SEMA4C..54910.	-0.120273	0.0117357
PRPF4..9128.	-0.120245	0.0285018
SMAD6..4091.	-0.120164	0.0170392
ATP5F1A..498.	-0.12015	0.101457
TRAP1..10131.	-0.11981	0.000472088
FGFR1..2260.	-0.119516	0.294083
TMEM258..746.	-0.119504	0.0226099
MEFV..4210.	-0.119236	0.00134167
MEGF8..1954.	-0.119179	0.0185545
ATP5PD..10476.	-0.119169	0.0532635
PSENEN..55851.	-0.119058	0.0567436
GTSE1..51512.	-0.119007	0.0714197
ADORA2A..135.	-0.118943	0.0167315
ATP6V1E1..529.	-0.118856	0.0226628
RPS5..6193.	-0.118776	0.13538
MED26..9441.	-0.118637	0.118589
CANT1..124583.	-0.11857	0.0271728
MRPL3..11222.	-0.11857	0.0209209
CLDN6..9074.	-0.118417	0.012447
GLYR1..84656.	-0.118331	0.0126194
DDI2..84301.	-0.118062	0.131348
SNRPD2..6633.	-0.118022	0.0760465
KLF9..687.	-0.118016	0.0154907
NUBP2..10101.	-0.117572	0.092315
ZNF93..81931.	-0.117393	0.000877713
CRLS1..54675.	-0.117387	0.0822036
PRR12..57479.	-0.117232	0.060405
PATL1..219988.	-0.117207	0.0154077
XPO6..23214.	-0.117203	0.0354842
MTIF3..219402.	-0.117104	0.0116794
ILK..3611.	-0.116881	0.279688
ATP5MF..9551.	-0.116876	0.0171653
MRPS27..23107.	-0.11673	0.0414169
STOML2..30968.	-0.116522	0.0250075
CHCHD10..400916.	-0.116488	0.00762751
SUPT5H..6829.	-0.11648	0.0476003
MRPS12..6183.	-0.116256	0.168572
ARHGDIA..396.	-0.116156	0.0428215
GRASP..160622.	-0.11612	0.00490572
EXTL3..2137.	-0.116044	0.12589
SIRT7..51547.	-0.116006	0.0205094
ISL1..3670.	-0.115976	0.0310648
DRGX..644168.	-0.115866	0.00671694
PDPK1..5170.	-0.115631	0.0286183
TEX9..374618.	-0.115615	0.00831152
MRPL57..78988.	-0.115565	0.132565
PAPPA..5069.	-0.115335	0.00565313
MLLT11..10962.	-0.115333	0.0118455
ZNF404..342908.	-0.115286	0.00666351
TIMM22..29928.	-0.115176	0.100048
UBE2R2..54926.	-0.115085	0.0917728
TMCC3..57458.	-0.115049	0.00403733
HPX..3263.	-0.114999	0.00389189
FAM214B..80256.	-0.114949	0.0166448
RANBP1..5902.	-0.114907	0.0478289
CCDC74A..90557.	-0.114768	0.0595187
FBXO11..80204.	-0.114721	0.274717
ZNF785..146540.	-0.114547	0.0125426
SARS2..54938.	-0.114435	0.107686
PLXND1..23129.	-0.114336	0.0110356
FNBP4..23360.	-0.11401	0.0400608
C16orf58..64755.	-0.113976	0.00481367
SPATA31A3..727830.	-0.113814	0.0104229
NDUFA6..4700.	-0.113797	0.203856
SWI5..375757.	-0.113794	0.00722484
NME5..8382.	-0.113771	0.0023966
KCNK13..56659.	-0.113716	0.403169
DCTN5..84516.	-0.113502	0.0892723
PSAT1..29968.	-0.113477	0.0218421
SLC25A18..83733.	-0.113472	0.00532096
DNAI1..27019.	-0.113436	0.00568055
ASF1B..55723.	-0.113364	0.063301
PCNT..5116.	-0.113265	0.0497123
TEAD2..8463.	-0.113156	0.0142892
P2RX2..22953.	-0.113077	0.0343799
MTERF3..51001.	-0.112995	0.0156139
NCKAP1L..3071.	-0.112993	0.0119311
GTF3C1..2975.	-0.112975	0.0584098
TBCB..1155.	-0.112944	0.128002
ARHGAP11A..9824.	-0.112617	0.0495959
ITGA7..3679.	-0.112595	0.0142944
SLC5A2..6524.	-0.11259	0.00731426
C12orf65..91574.	-0.112464	0.0428951
DGCR2..9993.	-0.112437	0.0123355
NPAS4..266743.	-0.112383	0.0584001
PPP1R2..5504.	-0.112377	0.111856
ZDHHC8..29801.	-0.11236	0.0186499
OR2C1..4993.	-0.112334	0.00360087
AAAS..8086.	-0.112305	0.0422133
TEX37..200523.	-0.112284	0.00824156
OR1N2..138882.	-0.112244	0.000801107
LIG1..3978.	-0.112185	0.107633
STARD7..56910.	-0.11214	0.12551
S100A10..6281.	-0.112137	0.00202253
COQ5..84274.	-0.111919	0.0347811
MRPL24..79590.	-0.11181	0.0953531
TBL1XR1..79718.	-0.111717	0.255965
SPAG5..10615.	-0.111659	0.0774431
ST18..9705.	-0.11162	0.0300837
MRPL30..51263.	-0.111604	0.0500611
EMC6..83460.	-0.111552	0.107997
SV2A..9900.	-0.11152	0.0130418
PIP4K2B..8396.	-0.111466	0.00574594
DENR..8562.	-0.111463	0.0699692
HEMK1..51409.	-0.111391	0.00472869
PRODH..5625.	-0.111238	0.0552735
SHMT2..6472.	-0.111215	0.0123406
CCNT1..904.	-0.111212	0.113855
NDUFAB1..4706.	-0.111182	0.153568
DNAJC14..85406.	-0.111137	0.00669415
ZNF658..26149.	-0.111038	0.0439441
MRPS5..64969.	-0.110936	0.135556
NAE1..8883.	-0.11092	0.131242
ANKRD35..148741.	-0.110892	0.0453213
CD160..11126.	-0.110755	0.00961807
WSB1..26118.	-0.110712	0.0370729
C19orf81..342918.	-0.110646	0.0277642
RASGRF2..5924.	-0.110596	0.000778681
SGF29..112869.	-0.110592	0.342418
PAGR1..79447.	-0.11046	0.233491
RMND1..55005.	-0.110455	0.0408486
WDR25..79446.	-0.11044	0.045374
AFF3..3899.	-0.110425	0.038835
CDCP1..64866.	-0.110294	0.00134354
IFI35..3430.	-0.110285	0.00377024
CD1B..910.	-0.110203	0.000247545
SLC25A51..92014.	-0.110201	0.0865515
AARS..16.	-0.110124	0.0876733
KIF18B..146909.	-0.110042	0.190121
GTPBP3..84705.	-0.109984	0.039282
TESK1..7016.	-0.109971	0.0271406
B4GALNT2..124872.	-0.109927	0.0320456
TNNT3..7140.	-0.109921	0.0193356
BCKDK..10295.	-0.109918	0.0133662
LYN..4067.	-0.109904	0.0232352
PTGES2..80142.	-0.109884	0.0473387
ZG16B..124220.	-0.109874	0.00437471
SNRPD3..6634.	-0.109834	0.0888326
UFD1..7353.	-0.109717	0.118445
BCS1L..617.	-0.109665	0.173257
C1QTNF1..114897.	-0.109438	0.0138661
GPR84..53831.	-0.109399	0.0140985
SH3GLB2..56904.	-0.109394	0.00271538
TFDP2..7029.	-0.109287	0.0368402
CP..1356.	-0.109284	0.000430821
ACAD9..28976.	-0.109279	0.0358626
MRPL46..26589.	-0.109198	0.197692
HNRNPUL2..221092.	-0.109179	0.0205315
MAG..4099.	-0.109097	0.0284238
FABP1..2168.	-0.109014	0.00761367
ESR2..2100.	-0.108856	0.0125357
MAU2..23383.	-0.108828	0.271719
NDUFA11..126328.	-0.108696	0.122541
PPP1CA..5499.	-0.108542	0.119114
L3MBTL2..83746.	-0.108473	0.0460928
CTSK..1513.	-0.108364	0.00530907
CDK5RAP2..55755.	-0.108247	0.0513964
ZNF239..8187.	-0.108003	0.00392344
OXLD1..339229.	-0.107939	0.0567313
ADAMTSL4..54507.	-0.107931	0.0494328
HOXC6..3223.	-0.107843	0.0391749
CHMP3..51652.	-0.107733	0.26469
DTX3..196403.	-0.107563	0.00580774
DNASE1..1773.	-0.107544	0.00954626
HSD3B7..80270.	-0.107543	0.0138612
FAM219A..203259.	-0.107539	0.0209678
DNAJB5..25822.	-0.107511	0.0149229
TIMM9..26520.	-0.107495	0.0985574
BRCA2..675.	-0.107386	0.16379
SH2D2A..9047.	-0.107371	0.0219548
METTL7A..25840.	-0.107336	0.013323
TSSK6..83983.	-0.107233	0.0392048
F11R..50848.	-0.107209	0.124088
CCL21..6366.	-0.107196	0.0170927
DMAC1..90871.	-0.107171	0.15924
AP5Z1..9907.	-0.107166	0.0338684
RPUSD4..84881.	-0.107157	0.098876
G6PD..2539.	-0.107138	0.310991
WDR5..11091.	-0.107085	0.101377
SURF6..6838.	-0.106907	0.0426785
TRMT6..51605.	-0.106835	0.151126
RDH16..8608.	-0.106699	0.00667787
LCTL..197021.	-0.106668	0.0209675
FUT5..2527.	-0.106567	0.00566417
PAN2..9924.	-0.106525	0.029445
ZNF714..148206.	-0.106336	0.0201553
EIF3D..8664.	-0.106275	0.151655
EIF2AK1..27102.	-0.106218	0.165744
SNRPA..6626.	-0.1062	0.115241
UNC13D..201294.	-0.10599	0.0207552
IARS..3376.	-0.10598	0.0365676
DNTTIP1..116092.	-0.10576	0.131743
CD3EAP..10849.	-0.105748	0.142552
ACTBL2..345651.	-0.105638	0.0129818
C1orf56..54964.	-0.105592	0.0168837
CGB7..94027.	-0.105507	0.0120029
RAC1..5879.	-0.105445	0.358329
ZNF514..84874.	-0.105423	0.023087
FRS2..10818.	-0.105401	0.0892565
ANO6..196527.	-0.10529	0.0170513
RER1..11079.	-0.10528	0.132724
PRODH2..58510.	-0.105267	0.0608784
SEC16A..9919.	-0.10525	0.057466
LARP4..113251.	-0.105183	0.0759606
RTBDN..83546.	-0.105169	0.016617
IFT20..90410.	-0.105149	0.0185155
RANBP3..8498.	-0.104897	0.0929382
CARM1..10498.	-0.104867	0.138439
DIP2B..57609.	-0.10479	0.0142977
RORC..6097.	-0.104786	0.0119043
RBM42..79171.	-0.104753	0.104668
ATP5PO..539.	-0.104719	0.0865718
NRP2..8828.	-0.104697	0.0117951
ZFAND4..93550.	-0.104687	0.00226791
ZNF682..91120.	-0.104641	0.00498238
TIMM23..100287932.	-0.104461	0.101575
FAM25A..643161.	-0.104435	0.0743822
HNRNPH3..3189.	-0.104423	0.0797894
TRMT10B..158234.	-0.104377	0.0197468
ANAPC2..29882.	-0.104331	0.0669077
NDUFA4L2..56901.	-0.104305	0.0119674
PIP5KL1..138429.	-0.104304	0.0125132
P2RY12..64805.	-0.104286	0.022337
PRMT1..3276.	-0.104188	0.127536
ARF3..377.	-0.104162	0.00921619
ZER1..10444.	-0.104134	0.0214409
ESCO2..157570.	-0.104083	0.174234
PIN4..5303.	-0.103969	0.0462796
B3GAT3..26229.	-0.103888	0.0579493
ZNF91..7644.	-0.103826	0.0314398
KIAA0391..9692.	-0.103752	0.247169
NES..10763.	-0.103749	0.0192067
DAP3..7818.	-0.103738	0.12306
NOL6..65083.	-0.103721	0.15072
UBA52..7311.	-0.103708	0.0987833
GTF3C4..9329.	-0.10369	0.108854
TSFM..10102.	-0.103644	0.0401999
ADNP..23394.	-0.103644	0.132051
RNF40..9810.	-0.103542	0.0623107
HSD3B2..3284.	-0.10353	0.0208426
HNRNPA1..3178.	-0.103527	0.225174
HJV..148738.	-0.103514	0.0538332
RHOBTB1..9886.	-0.103464	0.0101219
ENY2..56943.	-0.103389	0.225299
SNRNP25..79622.	-0.103325	0.113791
KIF20A..10112.	-0.10325	0.184926
EVI5L..115704.	-0.103203	0.0495007
NDUFB11..54539.	-0.103002	0.284478
OR7G2..390882.	-0.102995	0.0261146
BTG3..10950.	-0.102927	0.0163292
PSMC1..5700.	-0.102912	0.11845
FBXL19..54620.	-0.102819	0.0484377
WDR61..80349.	-0.102775	0.13623
CCL16..6360.	-0.102721	0.0305224
FAM153A..285596.	-0.102598	0.00922146
APOBEC3A..200315.	-0.10257	0.0102769
MFN1..55669.	-0.102556	0.0292642
ERN1..2081.	-0.10236	0.0406591
ZNF790..388536.	-0.102127	0.0517251
GUCD1..83606.	-0.102058	0.0110584
YPEL3..83719.	-0.101946	0.0666423
ANKRD40..91369.	-0.10192	0.0366265
EZH1..2145.	-0.101902	0.0329093
FOXRED1..55572.	-0.101839	0.11419
EIF2B5..8893.	-0.101678	0.0927951
XPO4..64328.	-0.101666	0.100769
RBBP5..5929.	-0.101645	0.0463185
UNC45A..55898.	-0.101606	0.162074
TIMM10B..26515.	-0.101586	0.00286578
ATP23..91419.	-0.101584	0.066006
ZDHHC5..25921.	-0.101579	0.0788028
GLRX5..51218.	-0.101568	0.225954
ESCO1..114799.	-0.101563	0.0262802
CARS2..79587.	-0.101541	0.188445
SUPT7L..9913.	-0.101508	0.266448
DDX10..1662.	-0.101493	0.0816244
ALG2..85365.	-0.101477	0.140343
IGSF9..57549.	-0.101449	0.00951523
ERBB2..2064.	-0.101388	0.190231
CLSTN3..9746.	-0.101361	0.00474334
NARS2..79731.	-0.101357	0.139324
DHX15..1665.	-0.101267	0.090445
KIF24..347240.	-0.101243	0.00496519
SPAG8..26206.	-0.101201	0.0182412
TRIM37..4591.	-0.10119	0.261157
BECN1..8678.	-0.101113	0.0467436
H1FNT..341567.	-0.101056	0.0378596
BANP..54971.	-0.101051	0.079231
PLIN4..729359.	-0.10105	0.0405041
ADIRF..10974.	-0.101005	0.0112304
KIAA1958..158405.	-0.10084	0.0409629
WDR24..84219.	-0.100775	0.287829
PPM1F..9647.	-0.100774	0.153911
SDE2..163859.	-0.100742	0.104287
TRIP10..9322.	-0.100739	0.0158853
MRPL10..124995.	-0.100649	0.163259
SLC25A10..1468.	-0.100561	0.109056
ATXN2L..11273.	-0.100551	0.151708
MMP11..4320.	-0.100538	0.019272
WDR62..284403.	-0.100525	0.109722
TMEM11..8834.	-0.100493	0.0348503
CDC26..246184.	-0.100366	0.0989962
BCDIN3D..144233.	-0.100327	0.0548084
C3orf58..205428.	-0.100285	0.00831439
HARBI1..283254.	-0.100254	0.0352569
AQP3..360.	-0.100181	0.0494559
FAM78A..286336.	-0.100146	0.00366178
PRPF39..55015.	-0.100117	0.161378
OR6C70..390327.	-0.100091	0.0359071
OR10V1..390201.	-0.0999975	0.0357114
KIF5A..3798.	-0.0999381	0.0559593
PCGF3..10336.	-0.099901	0.0706941
COQ4..51117.	-0.0998706	0.251023
DUSP3..1845.	-0.0998624	0.0366831
CRX..1406.	-0.0998324	0.0108145
PPP2R5B..5526.	-0.0997632	0.0193556
PLEKHD1..400224.	-0.0997505	0.00844323
NUP62..23636.	-0.0997294	0.121359
NAIP..4671.	-0.0996525	0.087353
XYLT1..64131.	-0.0996149	0.00582664
ARL4A..10124.	-0.0995421	0.0523031
NDUFC2..4718.	-0.0995294	0.224558
GNL3..26354.	-0.0992241	0.0622811
STARD4..134429.	-0.0991999	0.0471902
FBL..2091.	-0.0991852	0.075185
GLCE..26035.	-0.0990737	0.0627801
ELOF1..84337.	-0.0990649	0.15078
GSG1L..146395.	-0.0989402	0.0163535
MSI1..4440.	-0.0988842	0.00721128
KCTD10..83892.	-0.0988477	0.314273
IZUMO1..284359.	-0.0988063	0.00736351
MRPL41..64975.	-0.0988009	0.213686
IBA57..200205.	-0.098789	0.307039
LYL1..4066.	-0.0987808	0.00698335
CNTNAP3..79937.	-0.0987121	0.104602
ATP2C1..27032.	-0.098641	0.130787
SMG5..23381.	-0.0985775	0.0762763
DHX29..54505.	-0.0985607	0.390968
METTL17..64745.	-0.0985505	0.130831
COPS8..10920.	-0.0984442	0.13763
ERAL1..26284.	-0.098313	0.0921507
RUSC2..9853.	-0.098297	0.0102686
KIF18A..81930.	-0.0982415	0.5053
TUBA4A..7277.	-0.0981391	0.064047
NRDE2..55051.	-0.0981216	0.20707
DNAH10..196385.	-0.0981149	0.0381403
CISD3..284106.	-0.0980162	0.0311988
DNAJC13..23317.	-0.0979563	0.294374
SMC2..10592.	-0.0979303	0.0901873
B3GNT8..374907.	-0.0978984	0.0137675
SPTBN4..57731.	-0.0978841	0.0312115
TAF15..8148.	-0.0978662	0.0876499
FAM86B2..653333.	-0.0978452	0.0749502
PPA1..5464.	-0.097801	0.230617
MIEF1..54471.	-0.0977717	0.040461
SND1..27044.	-0.0977327	0.0251125
LMNA..4000.	-0.0976623	0.273433
NDUFB5..4711.	-0.0976573	0.0837709
PTGES..9536.	-0.0976353	0.00956646
MPV17L2..84769.	-0.0976289	0.142864
MOB3B..79817.	-0.0976285	0.0313187
TNRC6B..23112.	-0.0975737	0.036528
NAA35..60560.	-0.0974815	0.146802
ANKRD18A..253650.	-0.0974583	0.00738597
ZNF510..22869.	-0.0974281	0.0153938
PLAUR..5329.	-0.0974156	0.100951
ARHGEF2..9181.	-0.0973775	0.066953
C5orf63..401207.	-0.097368	0.0309977
HCFC1R1..54985.	-0.0973452	0.0891902
CYP27B1..1594.	-0.0972451	0.129636
DDX47..51202.	-0.0971983	0.190391
PKMYT1..9088.	-0.0971752	0.449037
SBSN..374897.	-0.0971691	0.0817136
POPDC2..64091.	-0.0971628	0.0413045
TMEM229B..161145.	-0.0971405	0.0387888
ZNF268..10795.	-0.0971145	0.0297963
SUPT20H..55578.	-0.0970979	0.38437
CCDC62..84660.	-0.0970821	0.0189394
LSR..51599.	-0.0969247	0.0373008
POLR3D..661.	-0.0968385	0.163142
PIF1..80119.	-0.0966936	0.0341426
RUVBL2..10856.	-0.0966292	0.133011
ANO8..57719.	-0.0965834	0.0968985
LONRF2..164832.	-0.0965801	0.0118743
SNAPC4..6621.	-0.0965551	0.0630788
LENG8..114823.	-0.0965463	0.115003
KIAA0825..285600.	-0.0964674	0.00214238
SPACA4..171169.	-0.0964339	0.0136604
ECPAS..23392.	-0.0964215	0.0388401
NUTM2F..54754.	-0.0962306	0.0306554
SYNPO2..171024.	-0.0961494	0.0124983
OSBPL11..114885.	-0.0961293	0.0321919
SPATA31A7..26165.	-0.0960611	0.106679
TIGD7..91151.	-0.0960399	0.0248248
TMEM82..388595.	-0.095906	0.102003
MELK..9833.	-0.0959008	0.0193833
AGAP5..729092.	-0.0958232	0.0593198
NDUFB8..4714.	-0.0957819	0.188633
FOXL2NB..401089.	-0.0957564	0.0269898
SERINC5..256987.	-0.0957298	0.00728856
WDR38..401551.	-0.0956315	0.0927249
TXK..7294.	-0.0955952	0.0476838
SNX29..92017.	-0.0955433	0.023497
P2RY11..5032.	-0.095533	0.00257904
H1F0..3005.	-0.0955038	0.0446697
RNF128..79589.	-0.0954446	0.00193658
CGN..57530.	-0.0954409	0.0439686
TUFM..7284.	-0.0953991	0.138861
PIGO..84720.	-0.0952964	0.0727314
NR1I3..9970.	-0.0952662	0.0239501
MAZ..4150.	-0.0952459	0.0595554
TOR1A..1861.	-0.095218	0.012935
ZNF174..7727.	-0.095098	0.0539538
NDUFAF3..25915.	-0.0950125	0.193305
RTN4IP1..84816.	-0.0949919	0.102421
NPR2..4882.	-0.0949884	0.0406847
GFM2..84340.	-0.0949751	0.144773
BAZ2A..11176.	-0.0949461	0.100116
TUBA8..51807.	-0.0949364	0.0500687
TCHHL1..126637.	-0.0948215	0.0302892
DIRC2..84925.	-0.0947836	0.00881929
ZNF121..7675.	-0.0946847	0.0238817
PPP1R36..145376.	-0.0946447	0.0457713
MAEA..10296.	-0.0945705	0.256424
ASTL..431705.	-0.0945558	0.0279462
SP100..6672.	-0.0945127	0.0304093
NAXE..128240.	-0.094424	0.0324006
S1PR1..1901.	-0.0943788	0.0172454
EBP..10682.	-0.0943211	0.0389221
TAF7..6879.	-0.0943202	0.133414
RNF103..7844.	-0.0942923	0.0436716
EIF3M..10480.	-0.0942899	0.126524
ATG5..9474.	-0.094229	0.0411512
ISCA2..122961.	-0.0942133	0.382741
SLC9A4..389015.	-0.0942041	0.0328674
ARNT..405.	-0.0941958	0.25216
KDM4B..23030.	-0.0941743	0.0447055
VPS29..51699.	-0.0940291	0.224405
IGF2BP1..10642.	-0.0940075	0.0106331
PPP1R13L..10848.	-0.0939933	0.0254535
R3HDM2..22864.	-0.0939183	0.00944856
MINDY1..55793.	-0.0938905	0.0472248
ISCA1..81689.	-0.0938171	0.177157
RAB34..83871.	-0.0937953	0.0588952
ZNF768..79724.	-0.0937933	0.0464088
SPNS1..83985.	-0.0937148	0.219559
BGLAP..632.	-0.0936883	0.0221266
DMRTC2..63946.	-0.0935113	0.0792595
SLC5A7..60482.	-0.0934938	0.0589575
CRKL..1399.	-0.0934625	0.463021
NELFB..25920.	-0.0934591	0.16809
NSUN4..387338.	-0.0933147	0.189878
LGALS7..3963.	-0.0933127	0.057685
MUC1..4582.	-0.0933065	0.010494
PTGR1..22949.	-0.0933028	0.0403597
OR1L8..138881.	-0.0932886	0.0012494
ANKLE2..23141.	-0.0932458	0.182082
KRT85..3891.	-0.0931892	0.0359195
EIF1AX..1964.	-0.0931601	0.525796
ZNF213..7760.	-0.0931197	0.0264384
FUT8..2530.	-0.0931062	0.0351251
R3HCC1L..27291.	-0.0930972	0.0219048
TPSD1..23430.	-0.0929729	0.0388062
CCDC107..203260.	-0.0929532	0.0301261
ANXA9..8416.	-0.0928965	0.0648145
DDX55..57696.	-0.0928564	0.132544
DNAJB13..374407.	-0.0928344	0.0479143
MPHOSPH9..10198.	-0.0927569	0.00908277
TYRO3..7301.	-0.0926254	0.0639898
KAT2A..2648.	-0.0926014	0.15693
TBX15..6913.	-0.0925456	0.0375791
TAF10..6881.	-0.0925353	0.147873
NDUFS5..4725.	-0.0925187	0.225982
INTS6L..203522.	-0.092427	0.1701
XPNPEP3..63929.	-0.0924027	0.0215267
TK1..7083.	-0.0923761	0.0416969
SLC26A7..115111.	-0.0923669	0.0210008
APOL5..80831.	-0.0923497	0.0249161
RAB5B..5869.	-0.0923146	0.0555058
ZNF549..256051.	-0.0923079	0.0285556
FGD3..89846.	-0.0922891	0.0161217
OR5H6..79295.	-0.0922423	0.006899
ANP32D..23519.	-0.0921744	0.0351519
C16orf70..80262.	-0.0921594	0.0561281
GZF1..64412.	-0.0921516	0.0533219
TOMM5..401505.	-0.0921384	0.0308885
ZNF181..339318.	-0.0921024	0.0208902
OR2M4..26245.	-0.0920942	0.00419432
EIF5AL1..143244.	-0.0920866	0.0611567
ASIP..434.	-0.0920784	0.114255
HIST2H2AB..317772.	-0.0920611	0.0686412
BEND5..79656.	-0.0920571	0.0437571
DDX3X..1654.	-0.0919224	0.536038
COA7..65260.	-0.0918619	0.286834
MAP4K2..5871.	-0.0918614	0.0118337
WFDC3..140686.	-0.0918204	0.0369884
MRPS24..64951.	-0.0917824	0.27018
STAC3..246329.	-0.0917708	0.10393
PPP5C..5536.	-0.0917462	0.0360536
DDX19B..11269.	-0.0916959	0.0882076
UBALD1..124402.	-0.0916911	0.0874964
STX18..53407.	-0.0916633	0.124915
EBI3..10148.	-0.0916509	0.0518249
PCNP..57092.	-0.0916279	0.0624302
C19orf12..83636.	-0.0916226	0.0446977
WDR93..56964.	-0.0915883	0.0220359
TCIM..56892.	-0.0915396	0.0380831
HNRNPF..3185.	-0.0914949	0.138272
TXN2..25828.	-0.0914574	0.105519
DPP9..91039.	-0.0914406	0.137165
TPX2..22974.	-0.0913768	0.210624
NUDT22..84304.	-0.0913641	0.0235083
SRP9..6726.	-0.091267	0.258001
SLC24A1..9187.	-0.0912276	0.0290734
SLFN11..91607.	-0.0912083	0.0381979
USP29..57663.	-0.0912047	0.00189192
CERS2..29956.	-0.0911131	0.194561
MMAB..326625.	-0.0910983	0.0289076
IQGAP2..10788.	-0.091074	0.00462123
HRH2..3274.	-0.0910731	0.00784474
TMSB10..9168.	-0.0909273	0.0972753
ZNF486..90649.	-0.0908796	0.111264
SYNE4..163183.	-0.09083	0.0497043
ECI1..1632.	-0.0907926	0.0148156
LGALS3BP..3959.	-0.0907506	0.0736257
PROS1..5627.	-0.0907343	0.0246522
NOA1..84273.	-0.0906255	0.188188
PRUNE1..58497.	-0.0905966	0.0903078
MTG2..26164.	-0.0904987	0.255565
IFI16..3428.	-0.0904844	0.0103485
MEGF10..84466.	-0.0902987	0.0144715
MYLK..4638.	-0.0901423	0.00527907
ALDH1L1..10840.	-0.0900871	0.0785297
FLT3LG..2323.	-0.0900483	0.0618548
FBXL12..54850.	-0.0900282	0.0851942
BICDL2..146439.	-0.089987	0.110416
OR4P4..81300.	-0.0899375	0.151033
ZNF569..148266.	-0.0899246	0.0612835
AARSD1..80755.	-0.0898631	0.0744557
TMEM147..10430.	-0.0898112	0.104115
ABCB9..23457.	-0.089796	0.0188463
COMMD5..28991.	-0.0897821	0.029637
MYO1E..4643.	-0.0897718	0.0150384
MLLT3..4300.	-0.0897535	0.0621389
ZC3HC1..51530.	-0.0897255	0.162037
OR52J3..119679.	-0.0896905	0.0662485
GIPC1..10755.	-0.0896752	0.08304
TBC1D2..55357.	-0.0896714	0.0356283
ITPRIPL1..150771.	-0.089609	0.0129507
YBEY..54059.	-0.0894978	0.056202
LHB..3972.	-0.0894645	0.0561918
IQCN..80726.	-0.0894275	0.0804241
LYPD5..284348.	-0.0894068	0.114777
POMT2..29954.	-0.0893695	0.0131473
STMN1..3925.	-0.0893668	0.11461
ANXA8L1..728113.	-0.0893619	0.0134686
SLC4A8..9498.	-0.089358	0.00893329
EXTL2..2135.	-0.0893277	0.0469889
GBA..2629.	-0.0892832	0.0588397
LYZ..4069.	-0.0892719	0.016734
GSTO1..9446.	-0.0892567	0.0518835
CANX..821.	-0.0892447	0.0512255
SPCS1..28972.	-0.0892385	0.146749
VPS72..6944.	-0.0891956	0.0902809
SULT1C2..6819.	-0.0891674	0.0115295
HRASLS5..117245.	-0.0891651	0.0455908
ADCY7..113.	-0.0891607	0.0220134
ITGAL..3683.	-0.0891144	0.0169923
NUAK1..9891.	-0.0890829	0.0394711
APLP1..333.	-0.0890715	0.0803652
TNFAIP8L1..126282.	-0.0890006	0.0132794
RET..5979.	-0.0889734	0.0651604
PLD3..23646.	-0.088955	0.0301733
ANKRD23..200539.	-0.0889214	0.00918398
OR52N5..390075.	-0.0889045	0.0128277
LRRC55..219527.	-0.0888956	0.0517241
GANAB..23193.	-0.0888673	0.129965
IL17RA..23765.	-0.0888533	0.00889179
ASS1..445.	-0.0888036	0.0517171
LMAN2L..81562.	-0.0887867	0.0357551
PPHLN1..51535.	-0.0887719	0.0348451
RHO..6010.	-0.0887656	0.0191365
SPIC..121599.	-0.0887237	0.0130762
GARNL3..84253.	-0.088694	0.0236075
GRHPR..9380.	-0.0886703	0.0443496
MED15..51586.	-0.0886664	0.309894
CCR7..1236.	-0.0886615	0.0524958
ARL14..80117.	-0.0886609	0.0262061
SOX2..6657.	-0.0885673	0.306543
IL32..9235.	-0.0885524	0.0165999
CFAP221..200373.	-0.0885425	0.0387444
PAK5..57144.	-0.0884911	0.0911894
ZBTB43..23099.	-0.0884892	0.0240361
PIGS..94005.	-0.0884697	0.127744
RNF38..152006.	-0.0884228	0.0399959
EMC7..56851.	-0.0884087	0.358781
RALGPS1..9649.	-0.0883906	0.0586331
ESYT3..83850.	-0.0883668	0.0298437
ZNF345..25850.	-0.0883457	0.0152909
ORAI3..93129.	-0.0883289	0.0518632
S100A14..57402.	-0.0883191	0.0353582
PPP1R1B..84152.	-0.0882485	0.0496127
GLDN..342035.	-0.0882116	0.0178051
MRPS23..51649.	-0.0881965	0.292817
FNBP1..23048.	-0.0881489	0.0243971
SLC27A4..10999.	-0.0881308	0.068336
BIRC2..329.	-0.0881152	0.200945
PLEKHF1..79156.	-0.0880159	0.0640498
MRPS9..64965.	-0.0879899	0.231813
ADA2..51816.	-0.0879816	0.0413479
TMEM240..339453.	-0.0879264	0.0550491
WASHC2C..253725.	-0.0879251	0.154758
MED29..55588.	-0.0878805	0.194739
GADD45GIP1..90480.	-0.0878584	0.199798
CSNK2A2..1459.	-0.0878243	0.0778359
LUC7L2..51631.	-0.0877764	0.237228
REXO5..81691.	-0.0877603	0.0265153
SLC4A1..6521.	-0.0877548	0.0429824
MRPL23..6150.	-0.0876925	0.309551
SPINK4..27290.	-0.0876244	0.04478
ANXA1..301.	-0.087621	0.0186296
HYDIN..54768.	-0.0875758	0.0528088
WDR90..197335.	-0.0875638	0.0155499
TRARG1..286753.	-0.0875221	0.0799587
CBX6..23466.	-0.0875081	0.0326875
CSTA..1475.	-0.0874322	0.0152761
PARP9..83666.	-0.0873681	0.0359795
RIT1..6016.	-0.0873301	0.0391794
EIF2B1..1967.	-0.0872498	0.145516
NDUFS3..4722.	-0.0872267	0.112302
CLDN5..7122.	-0.0872155	0.0924044
RHOT1..55288.	-0.0871961	0.0773292
FOXN1..8456.	-0.0871539	0.0887375
ZMYM2..7750.	-0.0871329	0.134334
PCED1B..91523.	-0.0871163	0.0528773
SLC25A44..9673.	-0.0871124	0.034272
TMEM268..203197.	-0.087112	0.024022
GDF11..10220.	-0.0870984	0.0518189
MGAT4A..11320.	-0.087079	0.0653091
ERP44..23071.	-0.0870784	0.0731983
FADD..8772.	-0.0870651	0.411968
CILP2..148113.	-0.0870396	0.0777577
UHRF2..115426.	-0.0870069	0.0239241
ZNF366..167465.	-0.0869769	0.0510652
PTRH2..51651.	-0.0869593	0.042185
SIPA1L3..23094.	-0.0869141	0.162237
OR1N1..138883.	-0.0869114	0.0125675
ERF..2077.	-0.0868926	0.0967134
ANXA7..310.	-0.0868476	0.0249457
ITGAX..3687.	-0.0868197	0.0161894
C9orf85..138241.	-0.0867948	0.0186433
PALB2..79728.	-0.0867904	0.252553
NDUFA13..51079.	-0.0867864	0.11093
KIRREL2..84063.	-0.0866165	0.0428276
ITLN2..142683.	-0.0865581	0.048197
UGT1A5..54579.	-0.0865178	0.0880566
ALG1..56052.	-0.0865094	0.287631
LMBR1L..55716.	-0.0864099	0.0320746
RBP5..83758.	-0.0864048	0.00872327
MYO19..80179.	-0.0863803	0.0369139
IFNA16..3449.	-0.0863482	0.004474
PHC1..1911.	-0.0863225	0.080021
GYS1..2997.	-0.0863066	0.0150976
LDB2..9079.	-0.0862852	0.0352519
NAGPA..51172.	-0.0862704	0.0182138
PHTF1..10745.	-0.0862353	0.047381
CEACAM19..56971.	-0.0862181	0.05916
ITGA10..8515.	-0.0862045	0.11038
ZNF205..7755.	-0.0861825	0.0861122
CREB3..10488.	-0.0861273	0.0312852
PAQR4..124222.	-0.0861267	0.0563812
RASEF..158158.	-0.0860987	0.0707887
ASCC3..10973.	-0.0860949	0.171216
HMOX2..3163.	-0.0860898	0.0456862
FUT6..2528.	-0.086079	0.0641235
LYRM9..201229.	-0.0860542	0.100821
KCTD13..253980.	-0.0860358	0.0473336
U2AF1L4..199746.	-0.086017	0.112747
SCGB1D2..10647.	-0.086009	0.0253565
ERBB3..2065.	-0.0859894	0.196942
ADGRV1..84059.	-0.0859647	0.012397
SLF2..55719.	-0.0859245	0.0181238
DIRAS2..54769.	-0.085904	0.0632091
CYP2A6..1548.	-0.0859001	0.136347
SERTAD3..29946.	-0.0858757	0.0280761
UPK1A..11045.	-0.0858577	0.104641
COX19..90639.	-0.0858576	0.147405
CA9..768.	-0.0858462	0.051358
SSBP3..23648.	-0.0858402	0.106162
PRPF3..9129.	-0.0858335	0.098095
ICAM4..3386.	-0.085673	0.0565241
BNC1..646.	-0.0856355	0.0923351
ZNF644..84146.	-0.0856025	0.066397
ZNF99..7652.	-0.0855623	0.0376562
CC2D1A..54862.	-0.0855573	0.0505964
DRAXIN..374946.	-0.0855482	0.0530025
DLGAP4..22839.	-0.0855191	0.0484468
PTCD3..55037.	-0.08545	0.200188
COL9A2..1298.	-0.0854286	0.0298357
CLCNKA..1187.	-0.0853945	0.0393622
FAM89B..23625.	-0.0853509	0.0872313
SACS..26278.	-0.0853362	0.101373
DARS2..55157.	-0.0853327	0.325024
PTPRS..5802.	-0.0853024	0.0116128
BCL7C..9274.	-0.0852902	0.0415286
SOAT2..8435.	-0.0852681	0.0903817
PIK3R2..5296.	-0.0852315	0.0583061
EMC2..9694.	-0.0852236	0.248367
GAPVD1..26130.	-0.0851495	0.0526563
TIMM29..90580.	-0.0851329	0.255611
SULT2B1..6820.	-0.0851198	0.0308701
NPIPA5..100288332.	-0.0850908	0.195055
ATP4A..495.	-0.0850619	0.0328523
C4orf45..152940.	-0.0850409	0.0118673
GJA5..2702.	-0.0850372	0.0325078
NFX1..4799.	-0.0850001	0.0794984
OR1J2..26740.	-0.0849598	0.00763008
E2F7..144455.	-0.0848581	0.121188
BRICD5..283870.	-0.0847493	0.0692502
TMX2..51075.	-0.084694	0.385191
FAAP24..91442.	-0.0846732	0.15041
PEAK1..79834.	-0.0845946	0.0268457
GNB3..2784.	-0.0845897	0.0311116
CEMIP..57214.	-0.0845731	0.0491083
SLC12A8..84561.	-0.084554	0.104722
DDX24..57062.	-0.0844985	0.318728
NPHP4..261734.	-0.0844354	0.0736601
SRCIN1..80725.	-0.0843926	0.0297249
TWNK..56652.	-0.084362	0.272361
BSPRY..54836.	-0.0842752	0.0689046
TRPM3..80036.	-0.0842687	0.0034156
MYL4..4635.	-0.0842474	0.0673112
LETMD1..25875.	-0.0842412	0.0903832
LRSAM1..90678.	-0.0842338	0.0350796
MAPKAP1..79109.	-0.0842114	0.14604
COL8A2..1296.	-0.0841567	0.11102
ZNF576..79177.	-0.0841547	0.0332694
SIT1..27240.	-0.0841497	0.080947
TEPSIN..146705.	-0.0841184	0.130193
TSTD1..100131187.	-0.0841058	0.0335249
CHRD..8646.	-0.0840083	0.0368594
CSNK1G3..1456.	-0.0839859	0.0300142
C9orf16..79095.	-0.0839677	0.070823
FAM117B..150864.	-0.0839668	0.025737
GAPDHS..26330.	-0.0839348	0.0433665
GNG3..2785.	-0.0838373	0.0313366
LAIR1..3903.	-0.0838231	0.0350909
DZIP1L..199221.	-0.083797	0.063662
CDH10..1008.	-0.0837929	0.0688657
SLC35E1..79939.	-0.0837831	0.0670262
NDUFB4..4710.	-0.0837706	0.261586
RNF185..91445.	-0.083755	0.0867584
RHBDL1..9028.	-0.0837354	0.0405652
PLCE1..51196.	-0.0836662	0.0822532
BCKDHA..593.	-0.0836461	0.0475397
GABPB2..126626.	-0.0836246	0.116962
GFM1..85476.	-0.083606	0.276753
COL17A1..1308.	-0.083586	0.105088
SRPX2..27286.	-0.0835589	0.0415081
TENM3..55714.	-0.0835199	0.0209204
PIWIL1..9271.	-0.0835052	0.0375097
DCD..117159.	-0.0835012	0.0433344
PARVB..29780.	-0.0834632	0.0419037
TNFAIP1..7126.	-0.0834471	0.0406278
RNASE7..84659.	-0.0834466	0.0466498
ACSBG2..81616.	-0.0833928	0.0320671
ZFP14..57677.	-0.0833588	0.0254513
GDPD3..79153.	-0.0833071	0.0663913
PDIK1L..149420.	-0.0832843	0.0236848
ZNF507..22847.	-0.0832776	0.0330287
KRT222..125113.	-0.083251	0.0642276
TMEM132E..124842.	-0.0832311	0.0353601
SNRPB..6628.	-0.0831842	0.205925
UBE3A..7337.	-0.0831711	0.0546865
SPPL2C..162540.	-0.083159	0.0435463
CYFIP1..23191.	-0.0831551	0.139476
GNA13..10672.	-0.0831186	0.295869
BAG1..573.	-0.0831086	0.0280253
NFAT5..10725.	-0.0829421	0.0951967
POLL..27343.	-0.0828433	0.047559
RAPH1..65059.	-0.0828	0.127375
C16orf45..89927.	-0.0827985	0.0576759
ELMOD3..84173.	-0.0827512	0.0453877
MFNG..4242.	-0.0827507	0.0829444
KIR3DL3..115653.	-0.0826959	0.0945205
IDE..3416.	-0.0826857	0.238655
PLSCR2..57047.	-0.0826741	0.0403881
POU5F2..134187.	-0.0826668	0.0203168
ATAD3C..219293.	-0.0825873	0.0505931
STOM..2040.	-0.0825708	0.0269781
NMRAL1..57407.	-0.0825584	0.0625595
HCCS..3052.	-0.082542	0.266636
LASP1..3927.	-0.0824341	0.0804458
LOXL4..84171.	-0.0824208	0.043297
FAM166B..730112.	-0.082404	0.0173222
CFAP77..389799.	-0.0823984	0.0496093
UTS2B..257313.	-0.0823862	0.0419113
SIN3A..25942.	-0.0823658	0.187196
MRPL32..64983.	-0.0823103	0.261266
PDE6G..5148.	-0.0822883	0.106759
TRAPPC3..27095.	-0.0822781	0.17825
PLEK2..26499.	-0.0822588	0.032379
TAF9B..51616.	-0.0822205	0.0801429
NTMT1..28989.	-0.0821942	0.0908191
PHB..5245.	-0.0821669	0.107902
ACTR1B..10120.	-0.0820898	0.101955
RAPGEF1..2889.	-0.0820891	0.0780232
COQ10A..93058.	-0.0820492	0.0829112
LMO4..8543.	-0.0820217	0.0968086
PPP2R5E..5529.	-0.0820034	0.184958
HTR3C..170572.	-0.0819899	0.0446459
KCNT2..343450.	-0.0819539	0.0349402
CHP2..63928.	-0.0819517	0.0523193
BTAF1..9044.	-0.0818838	0.369745
PAIP1..10605.	-0.0818706	0.11161
ATG3..64422.	-0.0818641	0.0961674
OLFML2A..169611.	-0.0818494	0.0783101
IDNK..414328.	-0.0818427	0.05037
DELE1..9812.	-0.0818169	0.0568351
PKM..5315.	-0.0817757	0.364119
ZNF567..163081.	-0.0817067	0.0309339
TRIM68..55128.	-0.0816997	0.00853226
ZNF8..7554.	-0.0816951	0.107439
OGN..4969.	-0.0816666	0.0330286
FAM71C..196472.	-0.0816442	0.0533833
LPAR2..9170.	-0.0815863	0.237347
MRPL48..51642.	-0.0815492	0.349434
ZIC1..7545.	-0.0815437	0.0388256
NDUFS1..4719.	-0.0815271	0.382225
ZNF80..7634.	-0.0815113	0.0298789
GJB7..375519.	-0.0814785	0.0326035
CNKSR2..22866.	-0.0814496	0.0530315
OCIAD1..54940.	-0.081427	0.110234
FCER2..2208.	-0.08142	0.00747466
CD79A..973.	-0.0813683	0.0572016
MLX..6945.	-0.0813224	0.167661
PLEKHH2..130271.	-0.0812923	0.0265192
MSMO1..6307.	-0.0812652	0.0360765
SNRNP70..6625.	-0.0812165	0.199229
EP400..57634.	-0.0812023	0.200446
FFAR3..2865.	-0.0811651	0.117746
OR13D1..286365.	-0.08115	0.0709783
APBB3..10307.	-0.0811479	0.0142012
CACNB3..784.	-0.08112	0.130888
RIMBP2..23504.	-0.0810919	0.0131889
PGS1..9489.	-0.0810739	0.221593
ACTN4..81.	-0.0810514	0.132762
TECR..9524.	-0.0810495	0.166485
PRSS27..83886.	-0.0810081	0.0660106
PHF21B..112885.	-0.0809488	0.0912165
FXYD5..53827.	-0.0809082	0.102563
ATP5F1B..506.	-0.0808794	0.264325
ZNF330..27309.	-0.080816	0.0744639
PREPL..9581.	-0.0808062	0.0193281
KIF1BP..26128.	-0.0807839	0.126918
PTGES3L..100885848.	-0.0807743	0.0411411
SRR..63826.	-0.0807658	0.0466647
CPLANE1..65250.	-0.0807091	0.046836
GABRA4..2557.	-0.0806859	0.0247403
KYAT1..883.	-0.0806449	0.0322527
ARHGEF9..23229.	-0.080634	0.0265805
COA3..28958.	-0.0806333	0.247403
DGAT2..84649.	-0.0806301	0.00459141
UBR1..197131.	-0.0805887	0.0788613
GFY..100507003.	-0.0805724	0.0327417
MOB3C..148932.	-0.0805686	0.0177759
TRIR..79002.	-0.0804401	0.146959
TTYH2..94015.	-0.0804281	0.0741468
UBE2L6..9246.	-0.0804061	0.0373931
CCDC84..338657.	-0.0803763	0.235219
VWA3B..200403.	-0.0803585	0.0368395
NBPF10..100132406.	-0.0803543	0.161889
APH1B..83464.	-0.0803415	0.0269917
UNC79..57578.	-0.0803162	0.0245575
CCL27..10850.	-0.0802468	0.0905206
TAS1R3..83756.	-0.0802118	0.0864955
BTRC..8945.	-0.0801669	0.0553082
BCL2A1..597.	-0.0801026	0.00991233
ZNF483..158399.	-0.0800929	0.0519992
SCAF11..9169.	-0.0800854	0.125298
ADAR..103.	-0.0800686	0.381506
GSN..2934.	-0.0800633	0.0904742
FGFR2..2263.	-0.0799712	0.0720728
MAPKAPK5..8550.	-0.0799698	0.11942
CSKMT..751071.	-0.0799394	0.0417343
WWP1..11059.	-0.0798327	0.0687321
GPR137..56834.	-0.079832	0.0549761
GDPD4..220032.	-0.0797821	0.020101
KLK8..11202.	-0.0797714	0.135424
CBWD6..644019.	-0.0797292	0.0106656
GAPDH..2597.	-0.0797266	0.224565
ATPAF2..91647.	-0.079691	0.269144
ENGASE..64772.	-0.0796697	0.0846331
TELO2..9894.	-0.079654	0.206443
ADGRE5..976.	-0.0796398	0.0564852
ZBTB7B..51043.	-0.07963	0.150502
TNFRSF14..8764.	-0.0796277	0.0488291
FAM241B..219738.	-0.0795009	0.0834151
TUBA1A..7846.	-0.079499	0.11847
HAS1..3036.	-0.079475	0.121875
CD320..51293.	-0.0794639	0.070058
ZNF12..7559.	-0.0794493	0.093663
RTL10..79680.	-0.0794373	0.0675235
TXNRD2..10587.	-0.0794359	0.0564065
SRGN..5552.	-0.0794152	0.078929
COX14..84987.	-0.0794063	0.114601
FHOD1..29109.	-0.0794049	0.0800234
LYG1..129530.	-0.0793946	0.0679419
HEMGN..55363.	-0.0793481	0.033883
FIBCD1..84929.	-0.0793217	0.0707699
RFC4..5984.	-0.0792856	0.199359
LIG3..3980.	-0.0792841	0.112465
PSG8..440533.	-0.0792764	0.218636
LARS2..23395.	-0.0792655	0.439795
PPP1R3C..5507.	-0.0791899	0.0546416
GPR37L1..9283.	-0.0791664	0.0255699
ITGAD..3681.	-0.0791446	0.0229154
ANAPC5..51433.	-0.079124	0.128028
C9orf131..138724.	-0.0791218	0.0750994
KLHL9..55958.	-0.0791192	0.138257
ESF1..51575.	-0.0791059	0.303514
SWSAP1..126074.	-0.0790798	0.0856779
ATP6V1C1..528.	-0.0790405	0.333892
CMYA5..202333.	-0.0790238	0.02621
MAPK3..5595.	-0.0790165	0.152671
EMC3..55831.	-0.0789856	0.442017
PSG4..5672.	-0.078943	0.106904
OR8U1..219417.	-0.0789406	0.030383
MIER3..166968.	-0.0789402	0.0717711
ABCA5..23461.	-0.078889	0.0236277
SEMA4G..57715.	-0.0788777	0.0678828
DHCR7..1717.	-0.0788682	0.107969
DESI1..27351.	-0.0788384	0.0838241
TAF6..6878.	-0.0788073	0.213373
CHST4..10164.	-0.0787857	0.127372
SPECC1L..23384.	-0.0787837	0.21385
MBD6..114785.	-0.0787155	0.125389
TMEM184B..25829.	-0.0787138	0.0893206
BAIAP2..10458.	-0.0786879	0.0788684
TCHH..7062.	-0.0785954	0.043063
C5orf47..133491.	-0.0784852	0.0497358
ADAM21..8747.	-0.0783946	0.0860415
JMJD8..339123.	-0.0783564	0.091559
TTC22..55001.	-0.0783146	0.0823011
ZNF688..146542.	-0.0782601	0.105588
ATG10..83734.	-0.07822	0.104752
VCP..7415.	-0.0782024	0.221544
CHTF18..63922.	-0.0781161	0.181631
KLK10..5655.	-0.0780981	0.0600422
CAPG..822.	-0.078098	0.0591261
HNRNPAB..3182.	-0.0780775	0.193756
WDR5B..54554.	-0.0780703	0.0705829
ADAMTSL3..57188.	-0.0780637	0.0478809
ILF3..3609.	-0.0780054	0.309128
MED13..9969.	-0.0779459	0.288711
OR4D11..219986.	-0.0779441	0.0783819
CTDSP1..58190.	-0.077914	0.145645
PTGFRN..5738.	-0.0778565	0.0680182
ZNF426..79088.	-0.0778424	0.0628185
CNIH2..254263.	-0.0777874	0.0687416
CLTCL1..8218.	-0.0777802	0.110417
SF1..7536.	-0.0777734	0.151076
CSE1L..1434.	-0.0777664	0.204279
OR10K1..391109.	-0.0777434	0.0356499
MRPS6..64968.	-0.0777103	0.365052
PDCD2L..84306.	-0.0776994	0.0710741
ITGA2B..3674.	-0.0776664	0.0768606
ADAMTSL5..339366.	-0.0776599	0.0985407
ODF3L1..161753.	-0.0776542	0.0605031
PRAMEF2..65122.	-0.0775884	0.0406782
CASKIN1..57524.	-0.0775546	0.0611323
RAD51C..5889.	-0.0775342	0.243443
MTRNR2L8..100463486.	-0.0774737	0.0280532
HNRNPK..3190.	-0.0774364	0.214392
SUGP1..57794.	-0.0774335	0.185418
NEFM..4741.	-0.0774292	0.0622427
PRR11..55771.	-0.0773928	0.108737
ATF1..466.	-0.0773448	0.0819977
DEXI..28955.	-0.0773441	0.139856
ZNF45..7596.	-0.0773436	0.0862349
RFX8..731220.	-0.0773155	0.0600665
CATSPER1..117144.	-0.0772527	0.120762
PPP1R32..220004.	-0.0772512	0.0182447
C16orf54..283897.	-0.0772402	0.0661762
PCID2..55795.	-0.0772296	0.27392
MS4A15..219995.	-0.0772278	0.0573819
EIF4G1..1981.	-0.0772126	0.221389
TNFSF15..9966.	-0.077206	0.0512692
NCOR1..9611.	-0.0771946	0.230319
DCUN1D1..54165.	-0.0771887	0.201933
RAD23B..5887.	-0.0771795	0.163725
CDIP1..29965.	-0.0771753	0.0448083
CRAT..1384.	-0.0771743	0.0785085
FDX1..2230.	-0.0771712	0.427188
SLC41A3..54946.	-0.077136	0.0299221
CWH43..80157.	-0.077133	0.0455818
ANKS4B..257629.	-0.0770637	0.0540385
ZNF568..374900.	-0.0770187	0.0500048
ZG16..653808.	-0.0770132	0.0329206
TJP2..9414.	-0.0769889	0.0862054
SP1..6667.	-0.0769747	0.361436
MAP2K3..5606.	-0.0769249	0.253121
TMEM70..54968.	-0.0769086	0.0664564
RASL11B..65997.	-0.0768992	0.0845472
SUPT3H..8464.	-0.07689	0.238079
TNFRSF8..943.	-0.076888	0.153082
FBXO10..26267.	-0.0768721	0.021536
CHERP..10523.	-0.0768343	0.20935
PTGDS..5730.	-0.0768327	0.046003
PROM2..150696.	-0.0767794	0.0936607
CLUH..23277.	-0.076775	0.236448
MEPE..56955.	-0.0767376	0.119644
PWWP2A..114825.	-0.0767314	0.051039
VPS18..57617.	-0.0767219	0.352041
RPRD2..23248.	-0.076714	0.378865
SLC25A42..284439.	-0.0767073	0.108416
PPP1R37..284352.	-0.0766608	0.111048
HEG1..57493.	-0.0766342	0.0191001
TDRD7..23424.	-0.0766231	0.0249031
RFC2..5982.	-0.0766229	0.194484
ZNF584..201514.	-0.0765698	0.0518362
TMOD1..7111.	-0.0765555	0.0684668
ARRB1..408.	-0.0765549	0.0445244
POLR3C..10623.	-0.0765407	0.124815
NDRG3..57446.	-0.076497	0.12418
MRPL52..122704.	-0.0764718	0.20573
MMP19..4327.	-0.0764679	0.0712446
TMEM159..57146.	-0.076439	0.0153689
RARRES1..5918.	-0.0764276	0.0345943
SCN8A..6334.	-0.0764196	0.0850068
MARCH3..115123.	-0.0763754	0.0393035
CALML4..91860.	-0.0763138	0.074286
GIPC2..54810.	-0.0763082	0.0935809
ATP1A3..478.	-0.0763033	0.13619
FRMD8..83786.	-0.0763028	0.0686908
MCCC1..56922.	-0.0762715	0.0820619
ZNF573..126231.	-0.0762236	0.0238011
PYGO2..90780.	-0.0762031	0.113937
CHD1L..9557.	-0.0761586	0.0468744
NEDD8..4738.	-0.0759666	0.25447
ACP4..93650.	-0.075966	0.0947802
HAPLN1..1404.	-0.0759565	0.0403454
NR5A1..2516.	-0.0759061	0.0170073
NOP53..29997.	-0.0758642	0.226652
EID3..493861.	-0.0758211	0.0304765
KIF23..9493.	-0.0758114	0.208575
IL12RB1..3594.	-0.0758002	0.106037
SRRM2..23524.	-0.0757897	0.306559
DYNC1H1..1778.	-0.075778	0.185309
CRTC2..200186.	-0.0757719	0.258462
RASAL1..8437.	-0.075761	0.0488013
DNAH3..55567.	-0.0757431	0.0383455
EIF4E2..9470.	-0.0757357	0.275447
SLC31A1..1317.	-0.0757216	0.181844
FAH..2184.	-0.0756609	0.11048
GRIN2A..2903.	-0.0756552	0.0545826
PIM2..11040.	-0.0756039	0.0391056
ARHGEF11..9826.	-0.0755537	0.0838704
PIK3R4..30849.	-0.0755427	0.241445
PHACTR4..65979.	-0.0755328	0.224082
SYCN..342898.	-0.0754848	0.105608
IGSF11..152404.	-0.0754729	0.0486762
FES..2242.	-0.0754426	0.043257
PDK2..5164.	-0.0754368	0.135223
MMP17..4326.	-0.0754325	0.109062
PROB1..389333.	-0.07542	0.0393429
TRPV4..59341.	-0.0754114	0.0486278
CCL19..6363.	-0.0753377	0.0917951
CD1D..912.	-0.0753156	0.14162
LONP1..9361.	-0.0753011	0.363926
RDH12..145226.	-0.0752362	0.0903765
ANKRA2..57763.	-0.0752231	0.116809
FICD..11153.	-0.0752134	0.0470946
CENPJ..55835.	-0.0751494	0.199443
COL5A1..1289.	-0.0751293	0.0220294
HAVCR1..26762.	-0.0751272	0.109136
TBC1D24..57465.	-0.0750595	0.0669678
ZNF560..147741.	-0.0750563	0.0642442
FXYD1..5348.	-0.0750093	0.144448
EHHADH..1962.	-0.0750069	0.032451
RACGAP1..29127.	-0.0749985	0.167867
AQP10..89872.	-0.0749878	0.164291
MRPL47..57129.	-0.0749295	0.250279
SSR3..6747.	-0.0749099	0.222993
SLFN14..342618.	-0.074908	0.019032
GGA2..23062.	-0.074845	0.0395419
CEP170..9859.	-0.0748285	0.0923259
OR52N1..79473.	-0.0748088	0.0440503
ERCC8..1161.	-0.0747936	0.144876
ZNF215..7762.	-0.074793	0.0518998
PARS2..25973.	-0.0747918	0.336594
KAT5..10524.	-0.0747719	0.163147
GDF1..2657.	-0.074755	0.102305
MEF2B..100271849.	-0.0747498	0.0866354
RGS6..9628.	-0.0747252	0.0808407
TRIM46..80128.	-0.0747187	0.113166
C19orf57..79173.	-0.0747181	0.108954
MICU1..10367.	-0.0747159	0.0708968
DNAJB1..3337.	-0.0747062	0.132301
LGALS3..3958.	-0.0747049	0.0487722
BRD2..6046.	-0.0747004	0.463392
BCL2L2..599.	-0.0746932	0.115249
SLC48A1..55652.	-0.0746731	0.0633741
OR2T34..127068.	-0.0746595	0.0744419
CCNF..899.	-0.0746434	0.417191
KCNK4..50801.	-0.0746258	0.0933275
TEK..7010.	-0.0745628	0.0511969
DND1..373863.	-0.0745545	0.20638
CCNJL..79616.	-0.0745296	0.13465
FUT1..2523.	-0.0745252	0.0793265
LRRC19..64922.	-0.0745146	0.0113394
NSMCE2..286053.	-0.0744766	0.329308
NPW..283869.	-0.0744667	0.0458222
SEMA4A..64218.	-0.0744573	0.0850754
SLC7A9..11136.	-0.0744523	0.133481
PPP2CB..5516.	-0.0744519	0.0871394
SCGB2B2..284402.	-0.0744446	0.0606069
ELOVL3..83401.	-0.0744391	0.085406
DTHD1..401124.	-0.0744039	0.0955034
FAM71D..161142.	-0.0743473	0.0552322
TNN..63923.	-0.0743161	0.0646482
USP15..9958.	-0.074275	0.366565
DNALI1..7802.	-0.0742229	0.0890662
NDUFA1..4694.	-0.0742004	0.362358
ACSM5..54988.	-0.0741689	0.0774281
TIPIN..54962.	-0.0741493	0.164041
LIPC..3990.	-0.0741283	0.0523795
UAP1L1..91373.	-0.0741166	0.0307426
CEPT1..10390.	-0.0740723	0.311793
CACFD1..11094.	-0.0740308	0.0517444
FAM221B..392307.	-0.0740185	0.0769469
FBXO22..26263.	-0.0739605	0.159631
PRR13..54458.	-0.0738348	0.113567
SEPT4..5414.	-0.0738301	0.070363
HPN..3249.	-0.0737652	0.0867858
ANKRD27..84079.	-0.0737609	0.161381
DEPP1..11067.	-0.0737556	0.0458981
SEBOX..645832.	-0.0737452	0.101936
BMS1..9790.	-0.0737037	0.131559
MLST8..64223.	-0.0736822	0.383963
BCL2L13..23786.	-0.073655	0.049509
TTLL12..23170.	-0.0736476	0.0682679
APOBEC3C..27350.	-0.0736254	0.0407665
CCL3..6348.	-0.0735624	0.0987198
KLHL22..84861.	-0.0735472	0.0431484
SPINT3..10816.	-0.0735431	0.0326731
ZNF529..57711.	-0.0734872	0.108397
TBC1D8..11138.	-0.0734795	0.0736958
RSPH6A..81492.	-0.0733991	0.138184
POLDIP3..84271.	-0.0733647	0.144679
SLFNL1..200172.	-0.0733644	0.0783974
NLRP14..338323.	-0.0733528	0.0587161
SLC8A1..6546.	-0.0733405	0.0358057
CORO2B..10391.	-0.0733261	0.0373166
ALOXE3..59344.	-0.073292	0.101309
AKAP5..9495.	-0.0732902	0.0483826
ZNF33B..7582.	-0.0732798	0.0966747
GRWD1..83743.	-0.0732642	0.281456
MIGA2..84895.	-0.0732512	0.15252
RPL13A..23521.	-0.0732033	0.188425
SMOC1..64093.	-0.0732021	0.0912839
ALOX5..240.	-0.0731909	0.0959383
CRYBA4..1413.	-0.073189	0.0898666
ZNF660..285349.	-0.073187	0.0207959
TUBB8..347688.	-0.0731862	0.201386
AJAP1..55966.	-0.0731434	0.109138
PGAM1..5223.	-0.0731357	0.373406
RAPGEF4..11069.	-0.0731328	0.0339072
DDX49..54555.	-0.0731258	0.173659
PRDX2..7001.	-0.0730752	0.14645
GPATCH3..63906.	-0.0730453	0.0835631
OR4D10..390197.	-0.0730213	0.0675286
SYT1..6857.	-0.0729375	0.0199077
HK1..3098.	-0.0729366	0.147526
CCNL1..57018.	-0.0729228	0.386826
SYS1..90196.	-0.0729224	0.570877
CHTF8..54921.	-0.0729129	0.353602
B4GALT3..8703.	-0.0729073	0.101656
EFNA3..1944.	-0.0728843	0.162837
SPATA31D1..389763.	-0.0728812	0.0335149
NTN4..59277.	-0.0728433	0.0320023
HNRNPA1L2..144983.	-0.0728374	0.141434
RFPL3..10738.	-0.0728148	0.0951395
IGDCC3..9543.	-0.0727987	0.0744098
POMT1..10585.	-0.0727922	0.0571132
SPRR4..163778.	-0.0727858	0.0156134
FXN..2395.	-0.0727474	0.352985
LYZL4..131375.	-0.0727462	0.0865939
RNF149..284996.	-0.0727426	0.109215
C22orf23..84645.	-0.0727313	0.0701488
MALSU1..115416.	-0.0727243	0.236622
PRX..57716.	-0.0727136	0.156243
HIC2..23119.	-0.0726996	0.184614
TNFRSF19..55504.	-0.072664	0.0822671
SPIN3..169981.	-0.0726413	0.0700674
MTRF1..9617.	-0.0726111	0.0977911
SLC16A12..387700.	-0.0725549	0.0455798
RGS11..8786.	-0.0725438	0.0339995
EMP2..2013.	-0.0725435	0.123809
MYBPC2..4606.	-0.072538	0.0579142
RHOJ..57381.	-0.0725234	0.132452
DAPK1..1612.	-0.07248	0.111833
ADH1A..124.	-0.0724755	0.0467827
SPSB3..90864.	-0.0724704	0.057431
EXOSC2..23404.	-0.0724202	0.125823
LIMK2..3985.	-0.0724153	0.13111
TMEM245..23731.	-0.0724039	0.0517977
HNRNPUL1..11100.	-0.0724022	0.170865
LZTS2..84445.	-0.0723824	0.104892
ALMS1..7840.	-0.0723779	0.0528238
ASCC2..84164.	-0.0723361	0.126932
ITGAM..3684.	-0.0723063	0.12004
MRPS21..54460.	-0.0722877	0.261841
AQR..9716.	-0.0722702	0.309338
EIF3L..51386.	-0.0722496	0.307156
DVL2..1856.	-0.0722444	0.0826401
B3GNT6..192134.	-0.0722409	0.151508
PTCH2..8643.	-0.0722074	0.0608166
CDHR5..53841.	-0.0721857	0.0551078
ACTB..60.	-0.0721623	0.537246
UBTF..7343.	-0.0721574	0.24734
HCRT..3060.	-0.0721336	0.157752
UGT2A1..10941.	-0.0721291	0.084025
CTSV..1515.	-0.0721265	0.0718308
COLGALT2..23127.	-0.072102	0.0547541
CLEC6A..93978.	-0.0720817	0.0349457
PTPN20..26095.	-0.0720694	0.135534
SLC31A2..1318.	-0.0720648	0.0421661
TRIM69..140691.	-0.0720575	0.0742315
ELOVL1..64834.	-0.072031	0.19277
MAPT..4137.	-0.0720228	0.0819514
PARP8..79668.	-0.0720023	0.0801474
ACAD10..80724.	-0.0719203	0.08042
SDHAF1..644096.	-0.0719166	0.273848
FOCAD..54914.	-0.0718965	0.153931
NDUFB7..4713.	-0.0718804	0.348733
H1FOO..132243.	-0.0718799	0.157482
TRIM14..9830.	-0.0718626	0.0759203
ZNF671..79891.	-0.0718539	0.166349
SYMPK..8189.	-0.0718478	0.229575
RIC8B..55188.	-0.0718374	0.0685574
SULT2A1..6822.	-0.0718313	0.0594289
FAM57B..83723.	-0.0718193	0.192737
GTF3A..2971.	-0.0718035	0.454301
LRRC4B..94030.	-0.0717993	0.117917
ZNF382..84911.	-0.0717902	0.044865
OR1L1..26737.	-0.0717644	0.0294012
NUF2..83540.	-0.0717409	0.374869
API5..8539.	-0.0717184	0.213226
ACTR6..64431.	-0.0717153	0.259193
BCAR3..8412.	-0.0715388	0.27386
SHC4..399694.	-0.0715095	0.102791
TDP2..51567.	-0.0714966	0.398886
CAST..831.	-0.0714951	0.0651938
MRPL54..116541.	-0.0714831	0.277103
RABAC1..10567.	-0.0714567	0.18293
ZNF195..7748.	-0.0714504	0.232837
SNX1..6642.	-0.0714424	0.121157
PRRC2A..7916.	-0.0714416	0.23649
ZBTB26..57684.	-0.0714214	0.0252602
PIWIL3..440822.	-0.0714126	0.122
STRA6..64220.	-0.0713744	0.0525486
STK33..65975.	-0.0713693	0.0193906
ZNF782..158431.	-0.0713355	0.0780839
PRRG2..5639.	-0.0713333	0.0920709
ZBTB17..7709.	-0.0713332	0.27924
CEMIP2..23670.	-0.0712626	0.0866946
OR56A1..120796.	-0.0712513	0.040618
PIK3CB..5291.	-0.071241	0.15736
ETV2..2116.	-0.0711739	0.135082
MTIF2..4528.	-0.07112	0.162908
ANKMY1..51281.	-0.0710991	0.0661239
ORM2..5005.	-0.071091	0.0661955
RNF213..57674.	-0.071088	0.0879593
UQCRB..7381.	-0.0710544	0.30274
ZNF774..342132.	-0.0710484	0.0405706
ARHGEF16..27237.	-0.071043	0.113003
KRT80..144501.	-0.0710353	0.157138
KREMEN2..79412.	-0.0710276	0.157988
FBXO2..26232.	-0.0710116	0.0564696
OR10H4..126541.	-0.07095	0.112762
ATF7..11016.	-0.0709063	0.101182
ZNF566..84924.	-0.0708905	0.10913
PPIP5K2..23262.	-0.0708606	0.15358
COX8A..1351.	-0.0708472	0.182378
VWA5B2..90113.	-0.0708029	0.0598398
FFAR1..2864.	-0.0707984	0.159276
CCDC47..57003.	-0.0707665	0.104182
CCDC60..160777.	-0.0707649	0.0836451
ARHGEF1..9138.	-0.0707283	0.104242
GOLGA8M..653720.	-0.0707222	0.151879
GJA9..81025.	-0.070719	0.0972018
SUN1..23353.	-0.0706978	0.151394
CDKN1A..1026.	-0.070678	0.513286
RFX5..5993.	-0.070653	0.126976
SPHK2..56848.	-0.0706498	0.0610067
SDHD..6392.	-0.0706024	0.252262
XRRA1..143570.	-0.0705999	0.0736491
CEP70..80321.	-0.0705267	0.0216626
NUP50..10762.	-0.0705072	0.423472
NXPH4..11247.	-0.0704954	0.0798149
MRPL15..29088.	-0.0704486	0.395401
TF..7018.	-0.0704277	0.0950705
ZC3H6..376940.	-0.0703959	0.0529636
SPIDR..23514.	-0.0703689	0.120102
PPP6R3..55291.	-0.070368	0.364628
PRSS33..260429.	-0.0703591	0.113167
ELAVL1..1994.	-0.0703479	0.341834
MS4A2..2206.	-0.0703391	0.0834288
PKD1..5310.	-0.0703185	0.212337
GRK6..2870.	-0.0702722	0.12753
TMEM121B..27439.	-0.0702082	0.196459
C20orf27..54976.	-0.070178	0.0944324
HMG20B..10362.	-0.0701584	0.0579817
CRYGD..1421.	-0.070157	0.0977973
IL13RA2..3598.	-0.0701342	0.0320616
UROD..7389.	-0.0700956	0.492013
COX5A..9377.	-0.0700753	0.15598
MRTFB..57496.	-0.0700741	0.112405
WNT8B..7479.	-0.0700658	0.104171
CA11..770.	-0.0700605	0.128236
NDST1..3340.	-0.0700564	0.205501
KLK6..5653.	-0.0700528	0.0741384
PKP2..5318.	-0.0700423	0.115132
ANAPC7..51434.	-0.0700092	0.132439
ZNF385A..25946.	-0.0699859	0.128898
RHOC..389.	-0.0699846	0.183654
LRIG3..121227.	-0.0699836	0.0332416
FUT4..2526.	-0.069956	0.107257
CLEC4G..339390.	-0.0699558	0.103646
CCDC88B..283234.	-0.0699504	0.165335
OR4D9..390199.	-0.0699202	0.100474
NDUFAF2..91942.	-0.0698918	0.131056
SLC9A3R2..9351.	-0.0698715	0.0557985
C9orf43..257169.	-0.0698669	0.0742745
OTUD7B..56957.	-0.0698355	0.0930426
FXYD4..53828.	-0.0698015	0.103831
NTN3..4917.	-0.069797	0.0963359
SLFN12L..100506736.	-0.0697785	0.132002
PDZD7..79955.	-0.0697342	0.0633054
MYBPHL..343263.	-0.0697311	0.081268
FKBP2..2286.	-0.0697259	0.0959194
DRICH1..51233.	-0.0697167	0.093718
PXMP2..5827.	-0.0697047	0.118083
EHD4..30844.	-0.0696995	0.0915951
NOMO2..283820.	-0.0696992	0.0797668
GCNT1..2650.	-0.0696829	0.0647076
CYP2S1..29785.	-0.0696673	0.133011
IMMP1L..196294.	-0.0696067	0.0199165
GNAZ..2781.	-0.0695953	0.0782237
SLC5A8..160728.	-0.0695814	0.116991
CEACAM1..634.	-0.069558	0.0607606
CNGA1..1259.	-0.0695411	0.0980013
CD70..970.	-0.069526	0.0905271
TRIM45..80263.	-0.0694897	0.137784
SETD1A..9739.	-0.0694736	0.328658
SCT..6343.	-0.0694644	0.206021
MRPL36..64979.	-0.0694422	0.284954
MEI1..150365.	-0.0694359	0.0978286
OR5AU1..390445.	-0.0694199	0.182846
PDXP..57026.	-0.0693907	0.1307
CSHL1..1444.	-0.0693665	0.138135
LIN28A..79727.	-0.0693502	0.194062
NMRK1..54981.	-0.0693362	0.0574733
CHRNA1..1134.	-0.0693209	0.055097
OR6K2..81448.	-0.0692796	0.113711
BTK..695.	-0.0692703	0.0352417
IFIT2..3433.	-0.0692498	0.0938942
LRRC46..90506.	-0.0692482	0.180701
ARMCX5..64860.	-0.0691948	0.0679625
MYDGF..56005.	-0.0691921	0.135477
ZNF260..339324.	-0.0691792	0.0281543
CYP2F1..1572.	-0.0691788	0.182953
TEAD4..7004.	-0.0691779	0.152089
CCDC180..100499483.	-0.0691479	0.126781
SRSF5..6430.	-0.0691264	0.183814
SUGP2..10147.	-0.0691229	0.178559
MRPL13..28998.	-0.0690956	0.319021
VIRMA..25962.	-0.0690621	0.30977
PSMD5..5711.	-0.0690501	0.131447
TBC1D2B..23102.	-0.0690412	0.115059
OR10G2..26534.	-0.0690402	0.0853383
U2AF2..11338.	-0.0690378	0.288943
APEX1..328.	-0.0690284	0.114914
PTH2..113091.	-0.0689852	0.115823
MRPS14..63931.	-0.0689834	0.348774
JMJD6..23210.	-0.0689747	0.283346
ZNF862..643641.	-0.0689331	0.158786
MFAP1..4236.	-0.0688955	0.213447
LRRC3C..100505591.	-0.0688528	0.100774
GFAP..2670.	-0.0688507	0.118234
SLC35A2..7355.	-0.0688372	0.332361
ISYNA1..51477.	-0.0688127	0.21745
PRICKLE1..144165.	-0.0688104	0.131918
CCDC82..79780.	-0.0688015	0.126371
TP53BP2..7159.	-0.0688015	0.304414
MCRIP2..84331.	-0.0687874	0.079326
KRCC1..51315.	-0.0687837	0.111296
TRIM41..90933.	-0.0687727	0.103732
TM6SF1..53346.	-0.0687406	0.0653255
GTF2A1..2957.	-0.0687078	0.333131
ZBTB32..27033.	-0.0687046	0.114193
MRPL12..6182.	-0.0686876	0.303797
ITGA2..3673.	-0.0686863	0.0512776
UBE2D1..7321.	-0.0686495	0.0998585
FSTL5..56884.	-0.0686334	0.0223098
PCDHB13..56123.	-0.0686077	0.0755714
OGFOD2..79676.	-0.0685791	0.0762004
CTNNAL1..8727.	-0.0685548	0.0673689
IFNA14..3448.	-0.0685511	0.105914
MMP25..64386.	-0.0685391	0.119988
FCHSD1..89848.	-0.0685306	0.0330091
SLC6A8..6535.	-0.0685136	0.253714
FAM13B..51306.	-0.0684992	0.0469722
ZSWIM6..57688.	-0.0684784	0.245336
LDLRAP1..26119.	-0.0684779	0.123149
ZBTB1..22890.	-0.068471	0.299546
GLIPR2..152007.	-0.0684274	0.0978618
ZNF35..7584.	-0.0683925	0.0306444
LARP4B..23185.	-0.0683354	0.144872
MS4A10..341116.	-0.0683322	0.0966975
LENG1..79165.	-0.0683308	0.259654
FUS..2521.	-0.0682977	0.39383
PELO..53918.	-0.0682855	0.4285
ANKRD33..341405.	-0.0682498	0.0804447
HIGD1C..613227.	-0.0681607	0.0368482
SEC14L5..9717.	-0.0681551	0.0690198
OR1J4..26219.	-0.068136	0.0120378
ERN2..10595.	-0.0681149	0.165102
TNFRSF17..608.	-0.068112	0.0184528
OR1F1..4992.	-0.0680942	0.0661195
OR4S1..256148.	-0.0680309	0.267936
TAOK2..9344.	-0.0680171	0.131411
SYNGR4..23546.	-0.0680095	0.0830275
CERCAM..51148.	-0.0679977	0.064101
CLSTN1..22883.	-0.0679791	0.0329875
CHRDL2..25884.	-0.0679773	0.0906588
ATP2A1..487.	-0.0679752	0.0802723
CAVIN4..347273.	-0.0679495	0.0937701
CHD5..26038.	-0.0679289	0.151323
ZNF764..92595.	-0.0679061	0.0930723
GNAI3..2773.	-0.0678883	0.243487
C19orf38..255809.	-0.0678407	0.137523
LRFN3..79414.	-0.0678165	0.26031
ACTR3C..653857.	-0.0677936	0.0745322
ITIH1..3697.	-0.0677695	0.058877
PDGFRA..5156.	-0.06774	0.19042
GGT1..2678.	-0.0677197	0.338158
RAE1..8480.	-0.0677121	0.251827
CNOT1..23019.	-0.0676466	0.40675
ZNF630..57232.	-0.0675962	0.139218
LRPPRC..10128.	-0.0675896	0.451947
ROPN1B..152015.	-0.0675632	0.0363544
MRPL17..63875.	-0.067549	0.498396
FKBP11..51303.	-0.067546	0.0585449
OR2T10..127069.	-0.0675366	0.231398
SIX5..147912.	-0.0675289	0.179287
MSMB..4477.	-0.0674894	0.0427942
MYADML2..255275.	-0.0674587	0.0830413
GLYCTK..132158.	-0.0674536	0.0537837
DDIT3..1649.	-0.0674501	0.201902
MAP1LC3B2..643246.	-0.0674058	0.122595
USP31..57478.	-0.0673769	0.0792493
PIN1..5300.	-0.0673743	0.202153
GP1BB..2812.	-0.0673625	0.208938
FAAH..2166.	-0.0673613	0.227034
SLAMF1..6504.	-0.0673419	0.0790045
SERHL2..253190.	-0.0673345	0.195626
TRA2A..29896.	-0.0673155	0.242378
OR13C9..286362.	-0.0673152	0.0479617
KIAA1671..85379.	-0.0673151	0.0730815
OR6C75..390323.	-0.06728	0.127709
ASTE1..28990.	-0.0672745	0.0369062
CLK2..1196.	-0.067258	0.180044
PYGM..5837.	-0.0672522	0.160111
TXNL4B..54957.	-0.0672475	0.307027
NEU3..10825.	-0.0671999	0.18889
ALKBH6..84964.	-0.0671889	0.11993
RBP3..5949.	-0.0671838	0.106332
SSU72..29101.	-0.0671619	0.340808
LRP5..4041.	-0.0671418	0.175465
MAN1B1..11253.	-0.0671287	0.141
UNC50..25972.	-0.0671202	0.468131
STX17..55014.	-0.0671095	0.0159409
REV3L..5980.	-0.0671082	0.264525
ENHO..375704.	-0.0671027	0.110527
AVIL..10677.	-0.0670745	0.128638
ZNF333..84449.	-0.0670606	0.0766281
MPHOSPH8..54737.	-0.0670566	0.231555
ZMYM4..9202.	-0.0670522	0.0945076
MRPS28..28957.	-0.0670519	0.251303
KLHDC9..126823.	-0.0670384	0.0805229
NDUFAF6..137682.	-0.0670007	0.228392
CAPN14..440854.	-0.0669764	0.0718016
DKC1..1736.	-0.0669479	0.310139
ANKLE1..126549.	-0.0669351	0.217179
ZNF225..7768.	-0.0669348	0.111056
DEK..7913.	-0.0669295	0.0661603
NHLRC2..374354.	-0.0669274	0.561429
ZNF565..147929.	-0.0669236	0.147218
TST..7263.	-0.0669092	0.0662003
COL1A1..1277.	-0.0668986	0.112929
PRR23B..389151.	-0.0668958	0.0744023
SPPL2A..84888.	-0.0668677	0.156182
KRT71..112802.	-0.0668577	0.111228
DCAKD..79877.	-0.0668301	0.0795135
AK8..158067.	-0.0668164	0.024228
CCL4..6351.	-0.0667959	0.147528
ENDOV..284131.	-0.0667889	0.155316
APOBEC3F..200316.	-0.0667764	0.0728213
PDZD11..51248.	-0.0667615	0.0831185
SPEN..23013.	-0.0667557	0.298435
USP46..64854.	-0.0667079	0.133571
CKAP2..26586.	-0.0667048	0.179429
SRPRA..6734.	-0.0666577	0.26841
CCL14..6358.	-0.0666271	0.124658
MYOM2..9172.	-0.0666086	0.117353
PRSS21..10942.	-0.0665828	0.0422153
MAP3K10..4294.	-0.0665709	0.138003
MGLL..11343.	-0.0665339	0.169396
WBP2..23558.	-0.0665133	0.101588
KDM5C..8242.	-0.0665017	0.380902
SLC4A11..83959.	-0.0664708	0.152673
PCDHGB2..56103.	-0.0664661	0.0706254
PHETA1..144717.	-0.0664528	0.022401
KIF22..3835.	-0.0664315	0.294063
ANKRD13A..88455.	-0.066422	0.131564
ZNF79..7633.	-0.0664068	0.122957
CORO7..79585.	-0.0663896	0.157528
PCNA..5111.	-0.0663857	0.282427
DDX41..51428.	-0.0663668	0.290723
C19orf54..284325.	-0.0663572	0.165872
ZIK1..284307.	-0.0663395	0.0419703
QPCTL..54814.	-0.0663113	0.191488
OR13J1..392309.	-0.06631	0.0636467
ACP6..51205.	-0.0663097	0.110904
MRPL55..128308.	-0.0663051	0.325605
RMI1..80010.	-0.0663012	0.354786
SQLE..6713.	-0.0662866	0.414682
CALCOCO2..10241.	-0.066265	0.128653
RPUSD3..285367.	-0.0662472	0.327334
ECHS1..1892.	-0.0662315	0.193655
RNF220..55182.	-0.0662082	0.075925
SCAI..286205.	-0.0662072	0.0705238
SMIM5..643008.	-0.0661962	0.125857
SLC27A5..10998.	-0.0661681	0.132596
NEBL..10529.	-0.0661678	0.0797073
CYTH2..9266.	-0.0661602	0.0818131
CDC27..996.	-0.0661454	0.196733
RHOG..391.	-0.0661016	0.157355
KCNH4..23415.	-0.0660835	0.111026
ACSF2..80221.	-0.0660719	0.147986
C9orf24..84688.	-0.066064	0.184656
GABRB1..2560.	-0.0660591	0.0539217
PMCH..5367.	-0.0660251	0.0535949
LY6G6D..58530.	-0.0660249	0.107593
TTC24..164118.	-0.0660061	0.0829325
RAPSN..5913.	-0.0659958	0.0674982
PRPS2..5634.	-0.0659535	0.265461
OR5K3..403277.	-0.0659448	0.150079
SSR2..6746.	-0.0659374	0.425379
ENDOU..8909.	-0.0659326	0.0519594
MAN2C1..4123.	-0.0659257	0.085665
SCLY..51540.	-0.0659149	0.159439
AIFM2..84883.	-0.0659135	0.0891015
NSUN3..63899.	-0.0658893	0.0897364
DNASE1L2..1775.	-0.0658793	0.0783091
GALNT9..50614.	-0.0658566	0.0650758
HACD3..51495.	-0.0658422	0.0386027
SYNPO2L..79933.	-0.0658407	0.125836
KHSRP..8570.	-0.0658219	0.339456
SV2C..22987.	-0.0657371	0.101706
EDNRA..1909.	-0.0657324	0.0627243
AFM..173.	-0.0657247	0.0657446
ACAN..176.	-0.0657189	0.127565
RPS18..6222.	-0.0657123	0.292932
SOX10..6663.	-0.0656878	0.259577
RPL35A..6165.	-0.0656613	0.328246
ZNF570..148268.	-0.0656058	0.0860345
OR5M10..390167.	-0.0655961	0.0671584
FFAR2..2867.	-0.0655477	0.189606
ZNF180..7733.	-0.0655465	0.100708
TACC3..10460.	-0.0655119	0.455996
SMU1..55234.	-0.0654974	0.402933
FAM163B..642968.	-0.0654949	0.107077
GAK..2580.	-0.0654702	0.459182
PKN3..29941.	-0.0654628	0.127068
SLC27A1..376497.	-0.0654508	0.191328
ZKSCAN2..342357.	-0.065439	0.0912465
MMGT1..93380.	-0.0654215	0.373268
AKT3..10000.	-0.0654179	0.060487
MCM3AP..8888.	-0.0653804	0.216361
SEPT2..4735.	-0.0653348	0.333308
VSTM4..196740.	-0.0653195	0.138827
ASTN1..460.	-0.065293	0.120377
ATP5S..27109.	-0.0652874	0.104195
GNGT2..2793.	-0.0652815	0.121527
THAP7..80764.	-0.0652743	0.161558
IGFBPL1..347252.	-0.0652557	0.0900344
ETV6..2120.	-0.0652496	0.234201
C12orf50..160419.	-0.0652305	0.180623
GPHN..10243.	-0.0652277	0.119027
ANK1..286.	-0.0652213	0.209514
GTF3C6..112495.	-0.0652141	0.336467
PDE2A..5138.	-0.0651817	0.113476
BAAT..570.	-0.0651736	0.0821702
RABEP2..79874.	-0.0651681	0.120577
HSP90AB1..3326.	-0.0651241	0.317232
VDR..7421.	-0.0651062	0.0661784
ASH2L..9070.	-0.0650992	0.334366
BARHL1..56751.	-0.0650955	0.0876599
ATP6V1D..51382.	-0.0650731	0.38156
ARPC5L..81873.	-0.0650478	0.0840537
POTEF..728378.	-0.0650466	0.260415
RGPD1..400966.	-0.0650223	0.219227
DMXL2..23312.	-0.0649222	0.108548
EIF5A..1984.	-0.0649053	0.439877
PCSK5..5125.	-0.0648846	0.0731293
SLC17A7..57030.	-0.0648487	0.195168
PLEKHM1..9842.	-0.064839	0.19925
CREB3L4..148327.	-0.0648233	0.0946813
ZNF562..54811.	-0.0648136	0.0875906
CHEK2..11200.	-0.0648096	0.190189
SC5D..6309.	-0.0647987	0.221555
CSNK1G1..53944.	-0.0647944	0.152523
KIAA1191..57179.	-0.0647544	0.172394
RNASEH2B..79621.	-0.0647248	0.409222
TRMT10C..54931.	-0.0647241	0.289689
DENND1C..79958.	-0.0646981	0.143823
SSBP4..170463.	-0.0645921	0.192726
SLC39A1..27173.	-0.0645818	0.256101
GPR32..2854.	-0.064574	0.109085
LMAN1L..79748.	-0.0644873	0.0874194
UNC13A..23025.	-0.0644819	0.112263
BRD3..8019.	-0.0644601	0.0332768
CBX5..23468.	-0.0644568	0.137537
CCDC28B..79140.	-0.064441	0.159003
NCBP1..4686.	-0.0644397	0.293947
VSTM2B..342865.	-0.0644288	0.13557
DHRS11..79154.	-0.0643904	0.142877
UBR4..23352.	-0.0643557	0.494509
BOLA3..388962.	-0.0643487	0.188621
IL11RA..3590.	-0.0643197	0.1677
BOLA1..51027.	-0.0643082	0.216563
OR10K2..391107.	-0.064307	0.117613
SLC25A25..114789.	-0.0642787	0.149941
AJM1..389813.	-0.0642768	0.203579
NUDT2..318.	-0.0642683	0.151003
FGF3..2248.	-0.0642606	0.143078
ZNF83..55769.	-0.0642415	0.192914
GLI1..2735.	-0.0642179	0.188081
ALG5..29880.	-0.0642122	0.381185
TINAGL1..64129.	-0.0642097	0.178902
USH2A..7399.	-0.0641933	0.0602742
IGSF3..3321.	-0.0641701	0.3302
TSACC..128229.	-0.0641509	0.193607
SPINK14..408187.	-0.0641411	0.100311
ABCA1..19.	-0.0641187	0.182601
TMEM196..256130.	-0.0641178	0.0927239
SLC9A2..6549.	-0.0641112	0.121304
FLRT3..23767.	-0.0641049	0.147378
MITD1..129531.	-0.0640935	0.137584
SEC11A..23478.	-0.0640807	0.19903
SLC16A9..220963.	-0.0640785	0.0898976
C9orf64..84267.	-0.0640686	0.0854982
UQCRFS1..7386.	-0.0640408	0.477696
TOB2..10766.	-0.0640141	0.0503843
VAC14..55697.	-0.0639976	0.272155
ACBD7..414149.	-0.0639924	0.0843607
ZDHHC22..283576.	-0.0639785	0.161229
SP9..100131390.	-0.0639748	0.248836
ZNF544..27300.	-0.0639701	0.10933
CELA1..1990.	-0.0639686	0.138401
SMURF2..64750.	-0.0639418	0.215737
LCMT2..9836.	-0.0639379	0.126751
PPL..5493.	-0.0639275	0.113165
TSPAN31..6302.	-0.0639028	0.221513
C2..717.	-0.0638991	0.0459011
ZNF74..7625.	-0.0638957	0.114392
PLA2G4B..100137049.	-0.0638893	0.151765
HACD4..401494.	-0.0638807	0.0735533
KLK13..26085.	-0.0638802	0.0595894
HBB..3043.	-0.0638769	0.0963212
RPAP1..26015.	-0.06387	0.230981
NFKBID..84807.	-0.0638582	0.181828
CDC14B..8555.	-0.0638526	0.0747107
TPRG1L..127262.	-0.0638264	0.196517
HSD17B12..51144.	-0.0638207	0.509501
PLCB4..5332.	-0.06377	0.0953317
LAMC3..10319.	-0.0637662	0.181935
PSD..5662.	-0.0637413	0.193843
GID8..54994.	-0.0637142	0.298469
ZNF75A..7627.	-0.0637106	0.154378
SEPT5..5413.	-0.0636551	0.138535
CACNG3..10368.	-0.0636434	0.0710352
RNF151..146310.	-0.063642	0.122641
ZYG11B..79699.	-0.0636336	0.0716273
AXIN2..8313.	-0.0636213	0.0851227
[truncated: 16,120 more rows]

## Sheet: Cell_lines
Lung			Ovary
Cell.ID	Cell names	A4/2 ststus	Cell.ID	Cell names	A4/2 ststus
ACH-000747	NCI-H1703	Deficient	ACH-000947	OVK18	Deficient
ACH-000757	A427	Deficient	ACH-000048	TOV-112D	Deficient
ACH-000853	NCI-H661	Deficient	ACH-001278	BIN-67	Deficient
ACH-000900	NCI-H23	Deficient	ACH-000123	COV434	Deficient
ACH-000015	NCI-H1581	Deficient	ACH-001279	SCCOHT-1	Deficient
ACH-000292	NCI-H841	Deficient	ACH-000132	JHOS-2	Proficient
ACH-000343	NCI-H522	Deficient	ACH-000237	JHOM-1	Proficient
ACH-000261	RERF-LC-AI	Deficient	ACH-000256	COV318	Proficient
ACH-000521	NCI-H2030	Deficient	ACH-000013	ONCO-DG-1	Proficient
ACH-000434	NCI-H1915	Proficient	ACH-000280	SNU-840	Proficient
ACH-000438	LU65	Proficient	ACH-000291	OV-90	Proficient
ACH-000444	LU99	Proficient	ACH-000308	EFO-21	Proficient
ACH-000448	NCI-H1666	Proficient	ACH-000324	JHOC-5	Proficient
ACH-000454	HCC-95	Proficient	ACH-000460	SNU-8	Proficient
ACH-000463	NCI-H460	Proficient	ACH-000520	59M	Proficient
ACH-000481	NCI-H2170	Proficient	ACH-000524	KURAMOCHI	Proficient
ACH-000496	NCI-H1792	Proficient	ACH-000527	OVISE	Proficient
ACH-000510	NCI-H1299	Proficient	ACH-000542	Hey-A8	Proficient
ACH-000511	Calu-1	Proficient	ACH-000584	JHOS-4	Proficient
ACH-000528	ABC-1	Proficient	ACH-000608	COV644	Proficient
ACH-000563	EBC-1	Proficient	ACH-000646	OVMANA	Proficient
ACH-000587	NCI-H1975	Proficient	ACH-000116	OAW28	Proficient
ACH-000589	NCI-H1437	Proficient	ACH-000696	OVCAR-8	Proficient
ACH-000596	LCLC-97TM1	Proficient	ACH-000701	RMUG-S	Proficient
ACH-000627	LCLC-103H	Proficient	ACH-000713	Caov-3	Proficient
ACH-000638	NCI-H441	Proficient	ACH-000719	RMG-I	Proficient
ACH-000639	NCI-H211	Proficient	ACH-000796	MCAS	Proficient
ACH-000645	JL-1	Proficient	ACH-000811	SK-OV-3	Proficient
ACH-000648	NCI-H28	Proficient	ACH-000906	ES-2	Proficient
ACH-000665	SK-MES-1	Proficient	ACH-000936	EFO-27	Proficient
ACH-000667	HCC-44	Proficient	ACH-001048	COV504	Proficient
ACH-000677	SW 1573	Proficient	ACH-001151	OVCAR-5	Proficient
ACH-000718	NCI-H2291	Proficient	ACH-001340	COV413A	Proficient
ACH-000767	NCI-H526	Proficient	ACH-001374	PA-1 [PA1]	Proficient
ACH-000769	LK-2	Proficient	ACH-001418	UWB1.289	Proficient
ACH-000774	RERF-LC-Ad2	Proficient	ACH-001628	PEA1	Proficient
ACH-000775	NCI-H727	Proficient	ACH-001630	PEO1	Proficient
ACH-000790	SHP-77	Proficient
ACH-000791	RERF-LC-Ad1	Proficient
ACH-000841	NCI-H2087	Proficient
ACH-000843	HARA	Proficient
ACH-000845	NCI-H1373	Proficient
ACH-000858	KNS-62	Proficient
ACH-000860	NCI-H358	Proficient
ACH-000861	HOP-62	Proficient
ACH-000980	NCI-H1155	Proficient
ACH-001075	NCI-H292	Proficient
ACH-001386	SCLC-22H	Proficient
ACH-001555	Mero-14	Proficient
ACH-001556	Mero-25	Proficient
ACH-001559	Mero-82	Proficient
ACH-000924	NCI-H2172	Proficient
ACH-000886	NCI-H2009	Proficient
ACH-000867	ChaGo-K-1	Proficient
ACH-000012	HCC827	Proficient
ACH-000029	HCC-827-GR5	Proficient
ACH-000030	PC-14	Proficient
ACH-000092	NCI-H2452	Proficient
ACH-000143	HCC2429	Proficient
ACH-000150	HCC2935	Proficient
ACH-000153	NCI-H2052	Proficient
ACH-000161	COR-L105	Proficient
ACH-000251	NCIH2887	Proficient
ACH-000264	Calu-6	Proficient
ACH-000290	NCI-H209	Proficient
ACH-000311	NCI-H2122	Proficient
ACH-000319	MPP 89	Proficient
ACH-000331	IST-MES2	Proficient
ACH-000335	MSTO-211H	Proficient
ACH-000339	HCC461	Proficient
ACH-000355	NCI-H82	Proficient
ACH-000378	NCI-H647	Proficient
ACH-000390	LUDLU-1	Proficient
ACH-000395	NCI-H520	Proficient
