# Supplementary material for: Alanine supplementation exploits glutamine dependency induced by SMARCA4/2-loss
Source: Nat Commun. 2023 May 20;14:2894. doi: 10.1038/s41467-023-38594-3 (PMC10199906; doi:10.1038/s41467-023-38594-3)
Supplement: Supplementary file 4 — Supplementary Data 2 [file 41467_2023_38594_MOESM4_ESM.xlsx]

## Sheet: Supplemental Table S2
Gene Set Name	# Genes in Gene Set (K)	Description	# Genes in Overlap (k)	k/K	p-value	FDR q-value
GOBP_MITOCHONDRIAL_RESPIRATORY_CHAIN_COMPLEX_ASSEMBLY	94	The aggregation, arrangement and bonding together of a set of components to form a mitochondrial respiratory chain complex. [GOC:mah]	38	0.4043	1.47e-63	1.13e-59
GOBP_NADH_DEHYDROGENASE_COMPLEX_ASSEMBLY	58	The aggregation, arrangement and bonding together of a set of components to form an NADH dehydrogenase complex. [GOC:sm]	32	0.5517	2.59e-59	9.91e-56
GOBP_MITOCHONDRION_ORGANIZATION	518	A process that is carried out at the cellular level which results in the assembly, arrangement of constituent parts, or disassembly of a mitochondrion; includes mitochondrial morphogenesis and distribution, and replication of the mitochondrial genome as well as synthesis of new mitochondrial components. [GOC:dph, GOC:jl, GOC:mah, GOC:sgd_curators, PMID:9786946]	50	0.0965	1.99e-49	5.07e-46
GOBP_MITOCHONDRIAL_GENE_EXPRESSION	104	The process in which a mitochondrial gene's sequence is converted into a mature gene product or products (proteins or RNA). This includes the production of an RNA transcript as well as any processing to produce a mature RNA product or an mRNA or circRNA (for protein-coding genes) and the translation of that mRNA or circRNA into protein. Protein maturation is included when required to form an acti…	31	0.2981	6.44e-47	1.23e-43
GOBP_OXIDATIVE_PHOSPHORYLATION	139	The phosphorylation of ADP to ATP that accompanies the oxidation of a metabolite through the operation of the respiratory chain. Oxidation of compounds establishes a proton gradient across the membrane, providing the energy for ATP synthesis. [ISBN:0198506732, ISBN:0471331309]	29	0.2086	7.52e-39	1.15e-35
GOBP_ATP_SYNTHESIS_COUPLED_ELECTRON_TRANSPORT	92	The transfer of electrons through a series of electron donors and acceptors, generating energy that is ultimately used for synthesis of ATP. [ISBN:0716731363]	26	0.2826	9.4e-39	1.2e-35
GOBP_RESPIRATORY_ELECTRON_TRANSPORT_CHAIN	113	A process in which a series of electron carriers operate together to transfer electrons from donors such as NADH and FADH2 to any of several different terminal electron acceptors to generate a transmembrane electrochemical gradient. [GOC:mtg_electron_transport, ISBN:0716720094]	27	0.2389	5.58e-38	6.1e-35
GOBP_MITOCHONDRIAL_TRANSLATION	72	The chemical reactions and pathways resulting in the formation of a protein in a mitochondrion. This is a ribosome-mediated process in which the information in messenger RNA (mRNA) is used to specify the sequence of amino acids in the protein; the mitochondrion has its own ribosomes and transfer RNAs, and uses a genetic code that differs from the nuclear code. [GOC:go_curators]	24	0.3333	7.48e-38	6.98e-35
GOBP_MITOCHONDRIAL_ELECTRON_TRANSPORT_NADH_TO_UBIQUINONE	51	The transfer of electrons from NADH to ubiquinone that occurs during oxidative phosphorylation. [ISBN:0716731363]	22	0.4314	8.2e-38	6.98e-35
GOBP_CELLULAR_RESPIRATION	231	The enzymatic release of energy from inorganic and organic compounds (especially carbohydrates and fats) which either requires oxygen (aerobic respiration) or does not (anaerobic respiration). [GOC:das, ISBN:0140513590, ISBN:0198506732]	31	0.1342	3.78e-35	2.9e-32
GOBP_AEROBIC_RESPIRATION	187	The enzymatic release of energy from inorganic and organic compounds (especially carbohydrates and fats) which requires oxygen as the terminal electron acceptor. [GOC:das, GOC:jl, ISBN:0140513590]	29	0.1551	7.89e-35	5.49e-32
GOBP_ELECTRON_TRANSPORT_CHAIN	167	A process in which a series of electron carriers operate together to transfer electrons from donors to any of several different terminal electron acceptors. [GOC:mtg_electron_transport]	27	0.1617	5.41e-33	3.45e-30
GOBP_ATP_METABOLIC_PROCESS	273	The chemical reactions and pathways involving ATP, adenosine triphosphate, a universally important coenzyme and enzyme regulator. [GOC:go_curators]	30	0.1099	2.37e-31	1.4e-28
GOBP_ENERGY_DERIVATION_BY_OXIDATION_OF_ORGANIC_COMPOUNDS	321	The chemical reactions and pathways by which a cell derives energy from organic compounds; results in the oxidation of the compounds from which energy is released. [GOC:mah]	31	0.0966	1.3e-30	7.09e-28
GOBP_PEPTIDE_BIOSYNTHETIC_PROCESS	740	The chemical reactions and pathways resulting in the formation of peptides, compounds of 2 or more (but usually less than 100) amino acids where the alpha carboxyl group of one is bound to the alpha amino group of another. This may include the translation of a precursor protein and its subsequent processing into a functional peptide. [GOC:dph, GOC:jl]	40	0.0541	1.6e-29	8.18e-27
GOBP_GENERATION_OF_PRECURSOR_METABOLITES_AND_ENERGY	494	The chemical reactions and pathways resulting in the formation of precursor metabolites, substances from which energy is derived, and any process involved in the liberation of energy from these substances. [GOC:jl]	34	0.0688	1.44e-28	6.89e-26
GOBP_CELLULAR_MACROMOLECULE_BIOSYNTHETIC_PROCESS	1557	The chemical reactions and pathways resulting in the formation of a macromolecule, any molecule of high relative molecular mass, the structure of which essentially comprises the multiple repetition of units derived, actually or conceptually, from molecules of low relative molecular mass, carried out by individual cells. [GOC:mah]	52	0.0334	2.12e-28	9.57e-26
GOBP_PEPTIDE_METABOLIC_PROCESS	908	The chemical reactions and pathways involving peptides, compounds of two or more amino acids where the alpha carboxyl group of one is bound to the alpha amino group of another. [GOC:go_curators]	41	0.0452	3.11e-27	1.32e-24
GOBP_AMIDE_BIOSYNTHETIC_PROCESS	870	The chemical reactions and pathways resulting in the formation of an amide, any derivative of an oxoacid in which an acidic hydroxy group has been replaced by an amino or substituted amino group. [GOC:curators]	40	0.046	7.31e-27	2.94e-24
GOBP_ORGANONITROGEN_COMPOUND_BIOSYNTHETIC_PROCESS	1703	The chemical reactions and pathways resulting in the formation of organonitrogen compound. [GOC:pr, GOC:TermGenie]	52	0.0305	1.4e-26	5.36e-24
GOBP_PROTEIN_CONTAINING_COMPLEX_ORGANIZATION	1763	Any process in which macromolecules aggregate, disaggregate, or are modified, resulting in the formation, disassembly, or alteration of a protein complex. [GOC:mah]	52	0.0295	6.94e-26	2.53e-23
GOBP_CELLULAR_AMIDE_METABOLIC_PROCESS	1181	The chemical reactions and pathways involving an amide, any derivative of an oxoacid in which an acidic hydroxy group has been replaced by an amino or substituted amino group, as carried out by individual cells. [GOC:curators]	41	0.0347	6.29e-23	2.19e-20
GOBP_MITOCHONDRIAL_RNA_METABOLIC_PROCESS	49	The chemical reactions and pathways involving RNA transcribed from the mitochondrial genome and occurring in the mitochondrion. [GOC:krc, GOC:mah]	13	0.2653	1.64e-19	5.45e-17
GOBP_NCRNA_METABOLIC_PROCESS	534	The chemical reactions and pathways involving non-coding RNA transcripts (ncRNAs). [GOC:mah]	25	0.0468	3.33e-17	1.06e-14
GOBP_TRNA_METABOLIC_PROCESS	185	The chemical reactions and pathways involving tRNA, transfer RNA, a class of relatively small RNA molecules responsible for mediating the insertion of amino acids into the sequence of nascent polypeptide chains during protein synthesis. Transfer RNA is characterized by the presence of many unusual minor bases, the function of which has not been completely established. [ISBN:0198506732]	16	0.0865	1.59e-15	4.88e-13
GOBP_AMINO_ACID_ACTIVATION	45	The modification of an amino acid to an active form, for incorporation into a peptide, protein or other macromolecule. [GOC:jl]	9	0.2	1.14e-12	3.35e-10
GOBP_METHYLATION	377	The process in which a methyl group is covalently attached to a molecule. [GOC:mah]	16	0.0424	8.69e-11	2.46e-08
GOBP_NCRNA_PROCESSING	393	Any process that results in the conversion of one or more primary non-coding RNA (ncRNA) transcripts into one or more mature ncRNA molecules. [GOC:mah]	16	0.0407	1.6e-10	4.37e-08
GOBP_RIBOSOME_BIOGENESIS	303	A cellular process that results in the biosynthesis of constituent macromolecules, assembly, and arrangement of constituent parts of ribosome subunits; includes transport to the sites of protein synthesis. [GOC:ma, PMID:26404467, Wikipedia:Ribosome_biogenesis]	14	0.0462	4.51e-10	1.19e-07
GOBP_CYTOCHROME_COMPLEX_ASSEMBLY	36	The aggregation, arrangement and bonding together of a cytochrome complex. A cytochrome complex is a protein complex in which at least one of the proteins is a cytochrome, i.e. a heme-containing protein involved in catalysis of redox reactions. [GOC:jl, GOC:mah]	7	0.1944	4.87e-10	1.24e-07
GOBP_RESPIRATORY_CHAIN_COMPLEX_IV_ASSEMBLY	26	The aggregation, arrangement and bonding together of a set of components to form respiratory chain complex IV (also known as cytochrome c oxidase), the terminal member of the respiratory chain of the mitochondrion and some aerobic bacteria. Cytochrome c oxidases are multi-subunit enzymes containing from 13 subunits in the mammalian mitochondrial form to 3-4 subunits in the bacterial forms. [GOC:j…	6	0.2308	2.9e-09	7.17e-07
GOBP_RNA_MODIFICATION	166	The covalent alteration of one or more nucleotides within an RNA molecule to produce an RNA molecule with a sequence that differs from that coded genetically. [GOC:go_curators, ISBN:1555811337]	10	0.0602	1.21e-08	2.89e-06
GOBP_RIBOSOME_DISASSEMBLY	8	The disaggregation of a ribosome into its constituent components; includes the dissociation of ribosomal subunits. [GOC:mah, GOC:vk]	4	0.5	4.03e-08	9.07e-06
GOBP_TRNA_AMINOACYLATION_FOR_MITOCHONDRIAL_PROTEIN_TRANSLATION	8	The synthesis of aminoacyl tRNA by the formation of an ester bond between the 3'-hydroxyl group of the most 3' adenosine of the tRNA, to be used in ribosome-mediated polypeptide synthesis in a mitochondrion. [GOC:mah]	4	0.5	4.03e-08	9.07e-06
GOBP_MITOCHONDRIAL_CYTOCHROME_C_OXIDASE_ASSEMBLY	22	The aggregation, arrangement and bonding together of a set of components to form respiratory chain complex IV (also known as cytochrome c oxidase) in the mitochondrial inner membrane. [GOC:mah]	5	0.2273	6.97e-08	1.53e-05
GOBP_RIBONUCLEOPROTEIN_COMPLEX_BIOGENESIS	454	A cellular process that results in the biosynthesis of constituent macromolecules, assembly, and arrangement of constituent parts of a complex containing RNA and proteins. Includes the biosynthesis of the constituent RNA and protein molecules, and those macromolecular modifications that are involved in synthesis or assembly of the ribonucleoprotein complex. [GOC:isa_complete, GOC:mah]	14	0.0308	7.49e-08	1.59e-05
GOBP_TRNA_PROCESSING	125	The process in which a pre-tRNA molecule is converted to a mature tRNA, ready for addition of an aminoacyl group. [GOC:jl, PMID:12533506]	8	0.064	2.26e-07	4.67e-05
GOBP_REGULATION_OF_MITOCHONDRIAL_GENE_EXPRESSION	28	Any process that modulates the frequency, rate or extent of mitochondrial gene expression. Gene expression is the process in which a gene's coding sequence is converted into a mature gene product (protein or RNA). [PMID:28285835]	5	0.1786	2.54e-07	5.12e-05
GOBP_PROTEIN_INSERTION_INTO_MEMBRANE	60	The process that results in the incorporation of a protein into a biological membrane. Incorporation in this context means having some part or covalently attached group that is inserted into the the hydrophobic region of one or both bilayers. [GOC:ai]	6	0.1	5.49e-07	0.000108
GOBP_RRNA_MODIFICATION	37	The covalent alteration of one or more nucleotides within an rRNA molecule to produce an rRNA molecule with a sequence that differs from that coded genetically. [GOC:curators]	5	0.1351	1.09e-06	0.000206
GOBP_CHROMOSOME_ORGANIZATION	1033	A process that is carried out at the cellular level that results in the assembly, arrangement of constituent parts, or disassembly of chromosomes, structures composed of a very long molecule of DNA and associated proteins that carries hereditary information. This term covers covalent modifications at the molecular level as well as spatial relationships among the major components of a chromosome. …	19	0.0184	1.1e-06	0.000206
GOBP_CHROMATIN_ORGANIZATION	591	Any process that results in the specification, formation or maintenance of the physical structure of eukaryotic chromatin. [GOC:mah, GOC:vw, PMID:20404130]	14	0.0237	1.75e-06	0.000318
GOBP_RNA_PROCESSING	1392	Any process involved in the conversion of one or more primary RNA transcripts into one or more mature RNA molecules. [GOC:mah]	22	0.0158	1.85e-06	0.000326
GOBP_CELLULAR_AMINO_ACID_METABOLIC_PROCESS	286	The chemical reactions and pathways involving amino acids, carboxylic acids containing one or more amino groups, as carried out by individual cells. [ISBN:0198506732]	10	0.035	1.87e-06	0.000326
GOBP_MITOCHONDRIAL_RNA_PROCESSING	20	The conversion of a primary RNA molecule transcribed from a mitochondrial genome into one or more mature RNA molecules; occurs in the mitochondrion. [GOC:krc, GOC:mah]	4	0.2	2.66e-06	0.000443
GOBP_SMALL_MOLECULE_METABOLIC_PROCESS	1771	The chemical reactions and pathways involving small molecules, any low molecular weight, monomeric, non-encoded molecule. [GOC:curators, GOC:pde, GOC:vw]	25	0.0141	2.66e-06	0.000443
GOBP_RNA_METHYLATION	83	Posttranscriptional addition of a methyl group to either a nucleotide or 2'-O ribose in a polyribonucleotide. Usually uses S-adenosylmethionine as a cofactor. [GOC:hjd, PMID:21823225]	6	0.0723	3.77e-06	0.000614
GOBP_DNA_TEMPLATED_TRANSCRIPTION_INITIATION	134	Any process involved in the assembly of the RNA polymerase preinitiation complex (PIC) at the core promoter region of a DNA template, resulting in the subsequent synthesis of RNA from that promoter. The initiation phase includes PIC assembly and the formation of the first few bonds in the RNA chain, including abortive initiation, which occurs when the first few nucleotides are repeatedly synthesi…	7	0.0522	5.08e-06	0.000811
GOBP_RRNA_METHYLATION	26	The posttranscriptional addition of methyl groups to specific residues in an rRNA molecule. [GOC:mah]	4	0.1538	8.02e-06	0.00125
GOBP_DNA_CONFORMATION_CHANGE	352	A cellular process that results in a change in the spatial configuration of a DNA molecule. A conformation change can bend DNA, or alter the, twist, writhe, or linking number of a DNA molecule. [GOC:mah]	10	0.0284	1.16e-05	0.00178
GOBP_MITOCHONDRIAL_TRNA_PROCESSING	12	The process in which a pre-tRNA molecule is converted to a mature tRNA, ready for addition of an aminoacyl group, in the mitochondrion. [GOC:vw]	3	0.25	2.55e-05	0.00381
GOBP_MITOCHONDRIAL_MEMBRANE_ORGANIZATION	116	A process that is carried out at the cellular level which results in the assembly, arrangement of constituent parts, or disassembly of a mitochondrial membrane, either of the lipid bilayer surrounding a mitochondrion. [GOC:ai, GOC:dph, GOC:jl, GOC:mah]	6	0.0517	2.59e-05	0.00381
GOBP_IN_UTERO_EMBRYONIC_DEVELOPMENT	389	The process whose specific outcome is the progression of the embryo in the uterus over time, from formation of the zygote in the oviduct, to birth. An example of this process is found in Mus musculus. [GOC:go_curators, GOC:mtg_sensu]	10	0.0257	2.73e-05	0.00394
GOBP_REGULATION_OF_CELLULAR_MACROMOLECULE_BIOSYNTHETIC_PROCESS	767	Any process that modulates the frequency, rate or extent of cellular macromolecule biosynthetic process. [GOC:obol]	14	0.0183	3.26e-05	0.00462
GOBP_EMBRYO_DEVELOPMENT	1090	The process whose specific outcome is the progression of an embryo from its formation until the end of its embryonic life stage. The end of the embryonic stage is organism-specific. For example, for mammals, the process would begin with zygote formation and end with birth. For insects, the process would begin at zygote formation and end with larval hatching. For plant zygotic embryos, this would …	17	0.0156	3.42e-05	0.00477
GOBP_PROTEIN_LOCALIZATION_TO_MITOCHONDRION	125	A process in which a protein is transported to, or maintained in, a location within the mitochondrion. [GOC:ecd]	6	0.048	3.94e-05	0.00539
GOBP_HISTONE_MODIFICATION	498	The covalent alteration of one or more amino acid residues within a histone protein. [GOC:krc]	11	0.0221	4.32e-05	0.00581
GOBP_TRANSCRIPTION_INITIATION_FROM_RNA_POLYMERASE_II_PROMOTER	80	Any process involved in the assembly of the RNA polymerase II preinitiation complex (PIC) at an RNA polymerase II promoter region of a DNA template, resulting in the subsequent synthesis of RNA from that promoter. The initiation phase includes PIC assembly and the formation of the first few bonds in the RNA chain, including abortive initiation, which occurs when the first few nucleotides are repe…	5	0.0625	5.04e-05	0.00666
GOBP_POSITIVE_REGULATION_OF_MITOCHONDRIAL_TRANSLATION	15	Any process that activates or increases the frequency, rate or extent of the chemical reactions and pathways resulting in the formation of proteins by the translation of mRNA in a mitochondrion. [GOC:mah]	3	0.2	5.21e-05	0.00676
GOBP_RRNA_METABOLIC_PROCESS	263	The chemical reactions and pathways involving rRNA, ribosomal RNA, a structural constituent of ribosomes. [ISBN:0198506732]	8	0.0304	5.47e-05	0.00699
GOBP_MITOCHONDRIAL_TRANSPORT	200	Transport of substances into, out of or within a mitochondrion. [GOC:ai]	7	0.035	6.72e-05	0.0083
GOBP_PROTEIN_METHYLATION	200	The addition of a methyl group to a protein amino acid. A methyl group is derived from methane by the removal of a hydrogen atom. [GOC:ai]	7	0.035	6.72e-05	0.0083
GOBP_MITOCHONDRIAL_TRANSCRIPTION	17	The synthesis of RNA from a mitochondrial DNA template, usually by a specific mitochondrial RNA polymerase. [GOC:jl]	3	0.1765	7.73e-05	0.00925
GOBP_TAIL_ANCHORED_MEMBRANE_PROTEIN_INSERTION_INTO_ER_MEMBRANE	17	A process of protein insertion into the endoplasmic reticulum (ER) membrane in which a tail-anchored (TA) transmembrane protein is incorporated into an endoplasmic reticulum (ER) membrane. TA transmembrane protein, also named type II transmembrane proteins, contain a single C- terminal transmembrane region. [GOC:mah, GOC:sp, PMID:20516149, PMID:20676083]	3	0.1765	7.73e-05	0.00925
GOBP_TRNA_MODIFICATION	88	The covalent alteration of one or more nucleotides within a tRNA molecule to produce a tRNA molecule with a sequence that differs from that coded genetically. [GOC:curators]	5	0.0568	7.96e-05	0.00938
GOBP_UBIQUINONE_METABOLIC_PROCESS	18	The chemical reactions and pathways involving ubiquinone, a lipid-soluble electron-transporting coenzyme. [GOC:mah]	3	0.1667	9.25e-05	0.0107
GOBP_MITOTIC_CELL_CYCLE_PROCESS	745	A process that is part of the mitotic cell cycle. [GO_REF:0000060, GOC:mtg_cell_cycle, GOC:TermGenie]	13	0.0174	9.79e-05	0.0112
GOBP_ORGANIC_ACID_METABOLIC_PROCESS	964	The chemical reactions and pathways involving organic acids, any acidic compound containing carbon in covalent linkage. [ISBN:0198506732]	15	0.0156	0.000103	0.0116
GOBP_PROTEIN_LOCALIZATION_TO_ORGANELLE	872	A process in which a protein is transported to, or maintained in, a location within an organelle. [GOC:mah]	14	0.0161	0.000127	0.014
GOBP_EMBRYO_DEVELOPMENT_ENDING_IN_BIRTH_OR_EGG_HATCHING	662	The process whose specific outcome is the progression of an embryo over time, from zygote formation until the end of the embryonic life stage. The end of the embryonic life stage is organism-specific and may be somewhat arbitrary; for mammals it is usually considered to be birth, for insects the hatching of the first instar larva from the eggshell. [GOC:go_curators, GOC:isa_complete, GOC:mtg_sens…	12	0.0181	0.000128	0.014
GOBP_HISTONE_METHYLATION	159	The modification of histones by addition of methyl groups. [GOC:ai]	6	0.0377	0.000149	0.0161
GOBP_REGULATION_OF_DNA_TEMPLATED_TRANSCRIPTION_INITIATION	57	Any process that modulates the frequency, rate or extent of DNA-templated transcription initiation. [GOC:mah, GOC:txnOH]	4	0.0702	0.000188	0.02
GOBP_PROTEIN_INSERTION_INTO_ER_MEMBRANE	23	The process that results in incorporation of a protein into an endoplasmic reticulum (ER) membrane. It depends on specific topogenic sequences of amino acids that ensure that a protein acquires the proper orientation during its insertion into the ER membrane. [ISBN:0716731363]	3	0.1304	0.000197	0.0207
GOBP_MITOCHONDRIAL_TRANSLATIONAL_ELONGATION	5	The successive addition of amino acid residues to a nascent polypeptide chain during protein biosynthesis in a mitochondrion. [GOC:mah]	2	0.4	0.000242	0.025
GOBP_RIBOSOME_ASSEMBLY	62	The aggregation, arrangement and bonding together of the mature ribosome and of its subunits. [GOC:ma]	4	0.0645	0.00026	0.0266
GOBP_DNA_PACKAGING	254	Any process in which DNA and associated proteins are formed into a compact, orderly structure. [GOC:mah, ISBN:0815316194]	7	0.0276	0.000293	0.0295
GOBP_CELL_DIVISION	622	The process resulting in division and partitioning of components of a cell to form more cells; may or may not be accompanied by the physical separation of a cell into distinct, individually membrane-bounded daughter cells. [GOC:di, GOC:go_curators, GOC:pr]	11	0.0177	0.0003	0.0298
GOBP_RNA_3_END_PROCESSING	117	Any process involved in forming the mature 3' end of an RNA molecule. [GOC:mah]	5	0.0427	0.000303	0.0298
GOBP_NEGATIVE_REGULATION_OF_BIOSYNTHETIC_PROCESS	1693	Any process that stops, prevents, or reduces the rate of the chemical reactions and pathways resulting in the formation of substances. [GOC:go_curators]	20	0.0118	0.000309	0.03
GOBP_ESTABLISHMENT_OF_PROTEIN_LOCALIZATION_TO_MEMBRANE	259	The directed movement of a protein to a specific location in a membrane. [GOC:ascb_2009, GOC:dph, GOC:tb]	7	0.027	0.000329	0.0315
GOBP_MITOCHONDRIAL_RNA_CATABOLIC_PROCESS	6	The chemical reactions and pathways resulting in the breakdown of RNA transcribed from the mitochondrial genome and occurring in the mitochondrion. [GOC:krc, GOC:mah]	2	0.3333	0.000361	0.0342
GOBP_ESTABLISHMENT_OF_PROTEIN_LOCALIZATION_TO_MITOCHONDRIAL_MEMBRANE	30	The directed movement of a protein to a specific location in the mitochondrial membrane. [GOC:ascb_2009, GOC:dph, GOC:tb]	3	0.1	0.00044	0.0411
GOBP_NEGATIVE_REGULATION_OF_NUCLEOBASE_CONTAINING_COMPOUND_METABOLIC_PROCESS	1495	Any cellular process that stops, prevents, or reduces the frequency, rate or extent of the chemical reactions and pathways involving nucleobases, nucleosides, nucleotides and nucleic acids. [GOC:go_curators]	18	0.012	0.000498	0.046
GOBP_REGULATION_OF_MITOCHONDRIAL_MRNA_STABILITY	7	Any process that modulates the propensity of mitochondrial mRNA molecules to degradation. Includes processes that both stabilize and destabilize mitochondrial mRNAs. [GOC:al, GOC:jl]	2	0.2857	0.000504	0.046
GOBP_DNA_METHYLATION	74	The covalent transfer of a methyl group to either N-6 of adenine or C-5 or N-4 of cytosine. [GOC:ems, ISBN:0198506732]	4	0.0541	0.000512	0.0462
