# Supplementary material for: Alanine supplementation exploits glutamine dependency induced by SMARCA4/2-loss
Source: Nat Commun. 2023 May 20;14:2894. doi: 10.1038/s41467-023-38594-3 (PMC10199906; doi:10.1038/s41467-023-38594-3)
Supplement: Supplementary file 5 — Supplementary Data 3 [file 41467_2023_38594_MOESM5_ESM.xlsx]

## Sheet: Glyco_genes_volna_Cellline
Genes	log2FoldChange	pvalue	padj
FBP1	-6.37066	7.43e-06	0.000137857
LDHC	-5.65708	7.21e-05	0.000989824
LDHAL6B	-3.40977	0.00177936	0.0142626
SLC2A1	-3.22627	1.38e-12	1.33e-10
PGAM2	-2.95983	0.0268363	0.112444
PCK1	-2.74086	0.0418975	0.153317
ALDOC	-2.62133	0.0124779	0.0633993
SLC2A5	-2.33702	0.00752749	0.0434809
SLC2A2	-2.11787	0.173832	0.387959
GCK	-2.01133	0.0770257	0.230188
HK3	-2.0093	0.0432862	0.156653
MPC1	-1.42251	0.00934065	0.0510108
ALDOB	-1.31908	0.16975	0.382665
LDHA	-1.07533	0.0278367	0.115432
PFKP	-1.04692	0.0785951	0.233402
G6PC	-0.917838	0.649008	NA
ENO1	-0.882035	0.00327186	0.0227551
GAPDH	-0.812042	0.0458904	0.163577
HK2	-0.767151	0.0861557	0.246949
HK1	-0.747866	0.0926577	0.259455
ALDOA	-0.727875	0.00591157	0.0359027
PGK2	-0.627309	0.821956	NA
ENO2	-0.498024	0.537019	0.747938
PC	-0.485151	0.245809	0.479388
PGK1	-0.389835	0.183036	0.400632
GPI	-0.3022	0.318834	0.55825
PDHA1	-0.28274	0.361889	0.599343
MPC2	-0.263358	0.528881	0.741699
TPI1	-0.136617	0.696554	0.850102
PFKL	-0.0393529	0.903639	0.957353
DLD	0.00369456	0.98985	0.995804
DLAT	0.0371905	0.884358	0.947182
MDH1	0.200533	0.412173	0.647106
GOT2	0.239795	0.460917	0.688097
MDH2	0.344918	0.264241	0.499492
PGAM1	0.355287	0.35244	0.590468
LDHB	0.443888	0.485598	0.708324
SLC2A3	0.466105	0.724342	0.866001
FBP2	0.583214	0.614034	0.800027
PFKM	0.824936	0.0383918	0.144312
GOT1	1.14125	0.00246872	0.0183091
ENO3	2.18707	0.00128743	0.0110236
SLC2A4	2.66336	0.00319419	0.0223683
