# Supplementary material for: Alanine supplementation exploits glutamine dependency induced by SMARCA4/2-loss
Source: Nat Commun. 2023 May 20;14:2894. doi: 10.1038/s41467-023-38594-3 (PMC10199906; doi:10.1038/s41467-023-38594-3)
Supplement: Supplementary file 6 — Supplementary Data 4 [file 41467_2023_38594_MOESM6_ESM.xlsx]

## Sheet: Sheet1
Cells	Genes	Log2FoldChange	pvalue	fdr
BIN67_A4	PGK1	0.0117947	0.908193	0.953452
BIN67_A4	ENO1	-0.192062	0.0780963	0.170035
BIN67_A4	MDH2	-0.61874	9.83e-08	8.51e-07
BIN67_A4	SLC2A3	0.699832	0.480683	0.658647
BIN67_A4	PGAM1	-0.208432	0.203108	0.359719
BIN67_A4	MPC2	-0.278448	0.0854899	0.18287
BIN67_A4	GAPDH	-0.573789	3.52e-05	0.00019529
BIN67_A4	SLC2A4	-1.70291	0.0290305	0.0752676
BIN67_A4	PDHA1	0.105593	0.34211	0.525977
BIN67_A4	DLAT	-0.284293	0.0233521	0.0625447
BIN67_A4	ALDOC	-0.0888124	0.871416	0.93182
BIN67_A4	GOT1	0.347052	0.0356916	0.0896622
BIN67_A4	MDH1	-0.203601	0.0529155	0.124256
BIN67_A4	LDHA	-0.697733	2.43e-07	1.97e-06
BIN67_A4	MPC1	1.04354	2.99e-07	2.38e-06
BIN67_A4	ENO3	-1.09697	4.26e-12	6.7e-11
BIN67_A4	PFKL	-0.0860016	0.606769	0.761073
BIN67_A4	GOT2	-0.182486	0.0867196	0.184827
BIN67_A4	TPI1	-0.225607	0.0580389	0.134012
BIN67_A4	GPI	-0.729756	1.4e-09	1.58e-08
BIN67_A4	ENO2	-0.521572	0.29743	0.474765
BIN67_A4	ALDOA	-0.1544	0.196146	0.350459
BIN67_A4	PC	-1.08976	8.33e-12	1.27e-10
BIN67_A4	HK1	0.0110798	0.929245	0.964515
BIN67_A4	PFKM	-0.896428	9.8e-12	1.48e-10
BIN67_A4	PFKP	-0.276141	0.0280537	0.0732136
BIN67_A4	SLC2A5	-0.55211	0.594162	0.751425
BIN67_A4	HK2	0.499295	0.00896315	0.0275094
BIN67_A4	DLD	0.371464	0.00111103	0.00439887
BIN67_A4	LDHB	-0.774491	6.24e-13	1.07e-11
BIN67_A4	LDHC	2.38165	0.276357	1
BIN67_A4	SLC2A1	3.42056	5.51e-18	1.58e-16
BIN67_A2	PGK1	-0.127956	0.310146	0.505993
BIN67_A2	ENO1	-0.190242	0.109226	0.231602
BIN67_A2	MDH2	-0.404573	0.0022084	0.00836163
BIN67_A2	SLC2A3	0.885688	0.514642	0.701429
BIN67_A2	PGAM1	0.522174	0.0112869	0.0351871
BIN67_A2	MPC2	-0.27188	0.0734585	0.168438
BIN67_A2	GAPDH	-0.351572	0.00337925	0.01218
BIN67_A2	SLC2A4	-1.66336	0.101829	0.218622
BIN67_A2	PDHA1	0.170669	0.186182	0.34933
BIN67_A2	DLAT	-0.246453	0.0902026	0.198671
BIN67_A2	ALDOC	-0.70307	0.382776	0.584546
BIN67_A2	GOT1	-0.304637	0.0455884	0.113916
BIN67_A2	MDH1	-0.384968	0.0117462	0.0363924
BIN67_A2	LDHA	-0.44811	0.00018194	0.00087727
BIN67_A2	MPC1	0.972665	8.35e-05	0.000434732
BIN67_A2	ENO3	-0.679462	0.000303163	0.00139977
BIN67_A2	PFKL	0.555288	0.000206919	0.000985337
BIN67_A2	GOT2	-0.243278	0.0708334	0.163433
BIN67_A2	TPI1	-0.226193	0.0984626	0.212879
BIN67_A2	GPI	-0.56639	2.77e-06	1.88e-05
BIN67_A2	ENO2	-1.50695	0.0263144	0.0724476
BIN67_A2	ALDOA	0.132412	0.326233	0.525057
BIN67_A2	PC	-0.765406	3.35e-05	0.000188498
BIN67_A2	HK1	0.243262	0.0514239	0.125667
BIN67_A2	PFKM	-0.775058	7.05e-06	4.47e-05
BIN67_A2	PFKP	-0.430564	0.00230501	0.00868222
BIN67_A2	SLC2A5	-1.9655	0.272701	0.462563
BIN67_A2	HK2	0.349185	0.0994635	0.21454
BIN67_A2	DLD	0.402956	0.00191435	0.00737862
BIN67_A2	LDHB	-1.00807	1.28e-12	1.73e-11
BIN67_A2	LDHC	-1.38283	0.781899	1
BIN67_A2	SLC2A1	4.21882	2.42e-95	5.58e-93
A427_A4	GOT2	0.425348	0.00105325	0.00540119
A427_A4	PGK1	-0.131999	0.250098	0.45091
A427_A4	ENO2	0.445131	0.244712	0.443897
A427_A4	LDHA	0.507372	2.49e-05	0.000194966
A427_A4	MPC2	-0.0177728	0.915758	0.960359
A427_A4	ALDOA	0.0761062	0.519745	0.716308
A427_A4	PFKP	-0.602791	1.49e-06	1.5e-05
A427_A4	HK2	-1.10669	1.25e-10	2.33e-09
A427_A4	ENO1	0.422886	0.000247755	0.00153149
A427_A4	MDH2	-0.0719209	0.601302	0.777396
A427_A4	GAPDH	0.268922	0.00965578	0.0361979
A427_A4	DLAT	-0.186738	0.190943	0.37329
A427_A4	PFKM	0.393492	0.0368065	0.10782
A427_A4	TPI1	-0.168959	0.215934	0.407197
A427_A4	SLC2A4	0.243542	0.320127	0.533175
A427_A4	PFKL	0.208196	0.0695268	0.177683
A427_A4	SLC2A3	0.471623	0.00583795	0.0235661
A427_A4	ALDOC	0.884723	0.0364708	0.107006
A427_A4	GPI	0.577046	2.23e-07	2.6e-06
A427_A4	PGAM1	0.293014	0.0144068	0.0501711
A427_A4	DLD	0.481061	0.000248103	0.00153325
A427_A4	LDHB	-0.132634	0.308766	0.520758
A427_A4	PDHA1	-0.0143764	0.909263	0.957785
A427_A4	GOT1	-0.667087	2.81e-06	2.7e-05
A427_A4	PC	1.83254	4.43e-24	2.84e-22
A427_A4	MDH1	-0.0907709	0.443495	0.651608
A427_A4	ENO3	-0.566732	0.00105466	0.00540612
A427_A4	LDHC	-1.28954	0.524786	1
A427_A4	MPC1	0.70854	0.0214364	0.0693886
A427_A4	HK1	0.204379	0.109073	0.250062
A427_A4	SLC2A5	1.24274	0.602955	1
A427_A4	SLC2A1	1.19521	3.17e-09	4.87e-08
H1944_shA2	SLC2A1	-1.65873	3.92e-66	4.62e-64
H1944_shA2	HK2	-1.53301	8.59e-41	4.74e-39
H1944_shA2	ENO3	-1.62373	1.04e-28	3.67e-27
H1944_shA2	ALDOC	-1.16635	4.41e-28	1.52e-26
H1944_shA2	HK1	-1.07069	1.11e-22	3.01e-21
H1944_shA2	SLC2A3	0.721152	4.46e-15	7.79e-14
H1944_shA2	PC	-1.00065	3.05e-12	4.35e-11
H1944_shA2	GPI	-0.636665	4.24e-10	5.02e-09
H1944_shA2	PGK1	-0.455189	2.66e-09	2.88e-08
H1944_shA2	ENO2	-0.592702	8.58e-09	8.75e-08
H1944_shA2	PFKL	-0.705397	3.1e-08	2.97e-07
H1944_shA2	MPC1	-0.780495	6.05e-07	4.91e-06
H1944_shA2	GOT2	-0.408915	7.89e-07	6.3e-06
H1944_shA2	DLAT	-0.621164	2.79e-06	2.04e-05
H1944_shA2	PDHA1	-0.391178	3.19e-06	2.32e-05
H1944_shA2	MDH2	-0.389374	4.59e-05	0.000275345
H1944_shA2	LDHB	-0.301744	0.000185463	0.000992919
H1944_shA2	ENO1	-0.376448	0.000218839	0.00115693
H1944_shA2	DLD	-0.379134	0.000469793	0.00228338
H1944_shA2	PFKP	-0.349121	0.000767465	0.00352783
H1944_shA2	PFKM	-0.295819	0.00141148	0.00607153
H1944_shA2	ALDOA	-0.284931	0.0119819	0.0388202
H1944_shA2	TPI1	-0.238956	0.0132445	0.0423082
H1944_shA2	MPC2	0.236747	0.0159289	0.0495407
H1944_shA2	SLC2A4	-0.471613	0.0533397	0.134265
H1944_shA2	MDH1	0.11367	0.145826	0.292107
H1944_shA2	PGAM1	-0.253079	0.292078	0.483247
H1944_shA2	GOT1	0.0816327	0.344663	0.53991
H1944_shA2	SLC2A5	0.586711	0.461312	0.648752
H1944_shA2	LDHC	0.529685	0.485988	0.670218
H1944_shA2	GAPDH	-0.062894	0.528793	0.705024
H1944_shA2	LDHA	-0.0379384	0.629941	0.782292
