# Supplementary material for: Alanine supplementation exploits glutamine dependency induced by SMARCA4/2-loss
Source: Nat Commun. 2023 May 20;14:2894. doi: 10.1038/s41467-023-38594-3 (PMC10199906; doi:10.1038/s41467-023-38594-3)
Supplement: Supplementary file 9 — Source Data [file 41467_2023_38594_MOESM9_ESM.xlsx]

## Sheet: Fig.1a
Fig. 1a
Left				Right
𝛥CERES (A4/2Def-A4/2Pro)	-log10_(p-value)			Gene Set Name	# Genes in Gene Set (K)	Description	# Genes in Overlap (k)	Ratio	pvalue	FDR	pvalue_log10	FDR_log10
-0.541857	2.0374			GOBP_MITOCHONDRIAL_RESPIRATORY_CHAIN_COMPLEX_ASSEMBLY	94	The aggregation, arrangement and bonding together of a set of components to form a mitochondrial respiratory chain complex. [GOC:mah]	38	0.4043	1.47e-63	1.13e-59	62.8327	58.9469
-0.53961	6.04075			GOBP_NADH_DEHYDROGENASE_COMPLEX_ASSEMBLY	58	The aggregation, arrangement and bonding together of a set of components to form an NADH dehydrogenase complex. [GOC:sm]	32	0.5517	2.59e-59	9.91e-56	58.5867	55.0039
-0.534728	5.5517			GOBP_MITOCHONDRION_ORGANIZATION	518	A process that is carried out at the cellular level which results in the assembly, arrangement of constituent parts, or disassembly of a mitochondrion; includes mitochondrial morphogenesis and distribution, and replication of the mitochondrial genome as well as synthesis of new mitochondrial components. [GOC:dph, GOC:jl, GOC:mah, GOC:sgd_curators, PMID:9786946]	50	0.0965	1.99e-49	5.07e-46	48.7011	45.295
-0.508526	6.03306			GOBP_MITOCHONDRIAL_GENE_EXPRESSION	104	The process in which a mitochondrial gene's sequence is converted into a mature gene product or products (proteins or RNA). This includes the production of an RNA transcript as well as any processing to produce a mature RNA product or an mRNA or circRNA (for protein-coding genes) and the translation of that mRNA or circRNA into protein. Protein maturation is included when required to form an acti…	31	0.2981	6.44e-47	1.23e-43	46.1911	42.9101
-0.497185	3.69879			GOBP_OXIDATIVE_PHOSPHORYLATION	139	The phosphorylation of ADP to ATP that accompanies the oxidation of a metabolite through the operation of the respiratory chain. Oxidation of compounds establishes a proton gradient across the membrane, providing the energy for ATP synthesis. [ISBN:0198506732, ISBN:0471331309]	29	0.2086	7.52e-39	1.15e-35	38.1238	34.9393
-0.495945	4.34169			GOBP_ATP_SYNTHESIS_COUPLED_ELECTRON_TRANSPORT	92	The transfer of electrons through a series of electron donors and acceptors, generating energy that is ultimately used for synthesis of ATP. [ISBN:0716731363]	26	0.2826	9.4e-39	1.2e-35	38.0269	34.9208
-0.490533	1.83637			GOBP_RESPIRATORY_ELECTRON_TRANSPORT_CHAIN	113	A process in which a series of electron carriers operate together to transfer electrons from donors such as NADH and FADH2 to any of several different terminal electron acceptors to generate a transmembrane electrochemical gradient. [GOC:mtg_electron_transport, ISBN:0716720094]	27	0.2389	5.58e-38	6.1e-35	37.2534	34.2147
-0.487848	3.00797			GOBP_MITOCHONDRIAL_TRANSLATION	72	The chemical reactions and pathways resulting in the formation of a protein in a mitochondrion. This is a ribosome-mediated process in which the information in messenger RNA (mRNA) is used to specify the sequence of amino acids in the protein; the mitochondrion has its own ribosomes and transfer RNAs, and uses a genetic code that differs from the nuclear code. [GOC:go_curators]	24	0.3333	7.48e-38	6.98e-35	37.1261	34.1561
-0.475111	6.76376			GOBP_MITOCHONDRIAL_ELECTRON_TRANSPORT_NADH_TO_UBIQUINONE	51	The transfer of electrons from NADH to ubiquinone that occurs during oxidative phosphorylation. [ISBN:0716731363]	22	0.4314	8.2e-38	6.98e-35	37.0862	34.1561
-0.452158	1.35892			GOBP_CELLULAR_RESPIRATION	231	The enzymatic release of energy from inorganic and organic compounds (especially carbohydrates and fats) which either requires oxygen (aerobic respiration) or does not (anaerobic respiration). [GOC:das, ISBN:0140513590, ISBN:0198506732]	31	0.1342	3.78e-35	2.9e-32	34.4225	31.5376
-0.434606	1.74927			GOBP_AEROBIC_RESPIRATION	187	The enzymatic release of energy from inorganic and organic compounds (especially carbohydrates and fats) which requires oxygen as the terminal electron acceptor. [GOC:das, GOC:jl, ISBN:0140513590]	29	0.1551	7.89e-35	5.49e-32	34.1029	31.2604
-0.434276	2.12997			GOBP_ELECTRON_TRANSPORT_CHAIN	167	A process in which a series of electron carriers operate together to transfer electrons from donors to any of several different terminal electron acceptors. [GOC:mtg_electron_transport]	27	0.1617	5.41e-33	3.45e-30	32.2668	29.4622
-0.428626	3.20012			GOBP_ATP_METABOLIC_PROCESS	273	The chemical reactions and pathways involving ATP, adenosine triphosphate, a universally important coenzyme and enzyme regulator. [GOC:go_curators]	30	0.1099	2.37e-31	1.4e-28	30.6253	27.8539
-0.428444	2.69392			GOBP_ENERGY_DERIVATION_BY_OXIDATION_OF_ORGANIC_COMPOUNDS	321	The chemical reactions and pathways by which a cell derives energy from organic compounds; results in the oxidation of the compounds from which energy is released. [GOC:mah]	31	0.0966	1.3e-30	7.09e-28	29.8861	27.1494
-0.423056	4.50146			GOBP_PEPTIDE_BIOSYNTHETIC_PROCESS	740	The chemical reactions and pathways resulting in the formation of peptides, compounds of 2 or more (but usually less than 100) amino acids where the alpha carboxyl group of one is bound to the alpha amino group of another. This may include the translation of a precursor protein and its subsequent processing into a functional peptide. [GOC:dph, GOC:jl]	40	0.0541	1.6e-29	8.18e-27	28.7959	26.0872
-0.414583	5.41151			GOBP_GENERATION_OF_PRECURSOR_METABOLITES_AND_ENERGY	494	The chemical reactions and pathways resulting in the formation of precursor metabolites, substances from which energy is derived, and any process involved in the liberation of energy from these substances. [GOC:jl]	34	0.0688	1.44e-28	6.89e-26	27.8416	25.1618
-0.414466	6.04176			GOBP_CELLULAR_MACROMOLECULE_BIOSYNTHETIC_PROCESS	1557	The chemical reactions and pathways resulting in the formation of a macromolecule, any molecule of high relative molecular mass, the structure of which essentially comprises the multiple repetition of units derived, actually or conceptually, from molecules of low relative molecular mass, carried out by individual cells. [GOC:mah]	52	0.0334	2.12e-28	9.57e-26	27.6737	25.0191
-0.407452	1.88723			GOBP_PEPTIDE_METABOLIC_PROCESS	908	The chemical reactions and pathways involving peptides, compounds of two or more amino acids where the alpha carboxyl group of one is bound to the alpha amino group of another. [GOC:go_curators]	41	0.0452	3.11e-27	1.32e-24	26.5072	23.8794
-0.388848	1.69659			GOBP_AMIDE_BIOSYNTHETIC_PROCESS	870	The chemical reactions and pathways resulting in the formation of an amide, any derivative of an oxoacid in which an acidic hydroxy group has been replaced by an amino or substituted amino group. [GOC:curators]	40	0.046	7.31e-27	2.94e-24	26.1361	23.5317
-0.376129	4.05228			GOBP_ORGANONITROGEN_COMPOUND_BIOSYNTHETIC_PROCESS	1703	The chemical reactions and pathways resulting in the formation of organonitrogen compound. [GOC:pr, GOC:TermGenie]	52	0.0305	1.4e-26	5.36e-24	25.8539	23.2708
-0.373133	3.37664			GOBP_PROTEIN_CONTAINING_COMPLEX_ORGANIZATION	1763	Any process in which macromolecules aggregate, disaggregate, or are modified, resulting in the formation, disassembly, or alteration of a protein complex. [GOC:mah]	52	0.0295	6.94e-26	2.53e-23	25.1586	22.5969
-0.37263	2.8903			GOBP_CELLULAR_AMIDE_METABOLIC_PROCESS	1181	The chemical reactions and pathways involving an amide, any derivative of an oxoacid in which an acidic hydroxy group has been replaced by an amino or substituted amino group, as carried out by individual cells. [GOC:curators]	41	0.0347	6.29e-23	2.19e-20	22.2013	19.6596
-0.371124	2.06993			GOBP_MITOCHONDRIAL_RNA_METABOLIC_PROCESS	49	The chemical reactions and pathways involving RNA transcribed from the mitochondrial genome and occurring in the mitochondrion. [GOC:krc, GOC:mah]	13	0.2653	1.64e-19	5.45e-17	18.7852	16.2636
-0.367314	2.3767			GOBP_NCRNA_METABOLIC_PROCESS	534	The chemical reactions and pathways involving non-coding RNA transcripts (ncRNAs). [GOC:mah]	25	0.0468	3.33e-17	1.06e-14	16.4776	13.9747
-0.360988	3.29492			GOBP_TRNA_METABOLIC_PROCESS	185	The chemical reactions and pathways involving tRNA, transfer RNA, a class of relatively small RNA molecules responsible for mediating the insertion of amino acids into the sequence of nascent polypeptide chains during protein synthesis. Transfer RNA is characterized by the presence of many unusual minor bases, the function of which has not been completely established. [ISBN:0198506732]	16	0.0865	1.59e-15	4.88e-13	14.7986	12.3116
-0.360322	2.13519			GOBP_AMINO_ACID_ACTIVATION	45	The modification of an amino acid to an active form, for incorporation into a peptide, protein or other macromolecule. [GOC:jl]	9	0.2	1.14e-12	3.35e-10	11.9431	9.47496
-0.358502	6.60256			GOBP_METHYLATION	377	The process in which a methyl group is covalently attached to a molecule. [GOC:mah]	16	0.0424	8.69e-11	2.46e-08	10.061	7.60906
-0.357748	4.40792			GOBP_NCRNA_PROCESSING	393	Any process that results in the conversion of one or more primary non-coding RNA (ncRNA) transcripts into one or more mature ncRNA molecules. [GOC:mah]	16	0.0407	1.6e-10	4.37e-08	9.79588	7.35952
-0.35649	2.31115			GOBP_RIBOSOME_BIOGENESIS	303	A cellular process that results in the biosynthesis of constituent macromolecules, assembly, and arrangement of constituent parts of ribosome subunits; includes transport to the sites of protein synthesis. [GOC:ma, PMID:26404467, Wikipedia:Ribosome_biogenesis]	14	0.0462	4.51e-10	1.19e-07	9.34582	6.92445
-0.355869	3.20848			GOBP_CYTOCHROME_COMPLEX_ASSEMBLY	36	The aggregation, arrangement and bonding together of a cytochrome complex. A cytochrome complex is a protein complex in which at least one of the proteins is a cytochrome, i.e. a heme-containing protein involved in catalysis of redox reactions. [GOC:jl, GOC:mah]	7	0.1944	4.87e-10	1.24e-07	9.31247	6.90658
-0.35446	2.14075			GOBP_RESPIRATORY_CHAIN_COMPLEX_IV_ASSEMBLY	26	The aggregation, arrangement and bonding together of a set of components to form respiratory chain complex IV (also known as cytochrome c oxidase), the terminal member of the respiratory chain of the mitochondrion and some aerobic bacteria. Cytochrome c oxidases are multi-subunit enzymes containing from 13 subunits in the mammalian mitochondrial form to 3-4 subunits in the bacterial forms. [GOC:j…	6	0.2308	2.9e-09	7.17e-07	8.5376	6.14448
-0.353289	4.96828			GOBP_RNA_MODIFICATION	166	The covalent alteration of one or more nucleotides within an RNA molecule to produce an RNA molecule with a sequence that differs from that coded genetically. [GOC:go_curators, ISBN:1555811337]	10	0.0602	1.21e-08	2.89e-06	7.91721	5.5391
-0.348725	2.54212			GOBP_RIBOSOME_DISASSEMBLY	8	The disaggregation of a ribosome into its constituent components; includes the dissociation of ribosomal subunits. [GOC:mah, GOC:vk]	4	0.5	4.03e-08	9.07e-06	7.39469	5.04239
-0.346911	1.5984			GOBP_TRNA_AMINOACYLATION_FOR_MITOCHONDRIAL_PROTEIN_TRANSLATION	8	The synthesis of aminoacyl tRNA by the formation of an ester bond between the 3'-hydroxyl group of the most 3' adenosine of the tRNA, to be used in ribosome-mediated polypeptide synthesis in a mitochondrion. [GOC:mah]	4	0.5	4.03e-08	9.07e-06	7.39469	5.04239
-0.346036	1.4452			GOBP_MITOCHONDRIAL_CYTOCHROME_C_OXIDASE_ASSEMBLY	22	The aggregation, arrangement and bonding together of a set of components to form respiratory chain complex IV (also known as cytochrome c oxidase) in the mitochondrial inner membrane. [GOC:mah]	5	0.2273	6.97e-08	1.53e-05	7.15677	4.81531
-0.345421	2.74265			GOBP_RIBONUCLEOPROTEIN_COMPLEX_BIOGENESIS	454	A cellular process that results in the biosynthesis of constituent macromolecules, assembly, and arrangement of constituent parts of a complex containing RNA and proteins. Includes the biosynthesis of the constituent RNA and protein molecules, and those macromolecular modifications that are involved in synthesis or assembly of the ribonucleoprotein complex. [GOC:isa_complete, GOC:mah]	14	0.0308	7.49e-08	1.59e-05	7.12552	4.7986
-0.340421	2.54035			GOBP_TRNA_PROCESSING	125	The process in which a pre-tRNA molecule is converted to a mature tRNA, ready for addition of an aminoacyl group. [GOC:jl, PMID:12533506]	8	0.064	2.26e-07	4.67e-05	6.64589	4.33068
-0.338966	1.16854			GOBP_REGULATION_OF_MITOCHONDRIAL_GENE_EXPRESSION	28	Any process that modulates the frequency, rate or extent of mitochondrial gene expression. Gene expression is the process in which a gene's coding sequence is converted into a mature gene product (protein or RNA). [PMID:28285835]	5	0.1786	2.54e-07	5.12e-05	6.59517	4.29073
-0.337939	2.35605			GOBP_PROTEIN_INSERTION_INTO_MEMBRANE	60	The process that results in the incorporation of a protein into a biological membrane. Incorporation in this context means having some part or covalently attached group that is inserted into the the hydrophobic region of one or both bilayers. [GOC:ai]	6	0.1	5.49e-07	0.000108	6.26043	3.96658
-0.336814	4.38309			GOBP_RRNA_MODIFICATION	37	The covalent alteration of one or more nucleotides within an rRNA molecule to produce an rRNA molecule with a sequence that differs from that coded genetically. [GOC:curators]	5	0.1351	1.09e-06	0.000206	5.96257	3.68613
-0.334073	2.32893			GOBP_CHROMOSOME_ORGANIZATION	1033	A process that is carried out at the cellular level that results in the assembly, arrangement of constituent parts, or disassembly of chromosomes, structures composed of a very long molecule of DNA and associated proteins that carries hereditary information. This term covers covalent modifications at the molecular level as well as spatial relationships among the major components of a chromosome. …	19	0.0184	1.1e-06	0.000206	5.95861	3.68613
-0.333454	3.06302			GOBP_CHROMATIN_ORGANIZATION	591	Any process that results in the specification, formation or maintenance of the physical structure of eukaryotic chromatin. [GOC:mah, GOC:vw, PMID:20404130]	14	0.0237	1.75e-06	0.000318	5.75696	3.49757
-0.332503	4.3678			GOBP_RNA_PROCESSING	1392	Any process involved in the conversion of one or more primary RNA transcripts into one or more mature RNA molecules. [GOC:mah]	22	0.0158	1.85e-06	0.000326	5.73283	3.48678
-0.330958	4.83633			GOBP_CELLULAR_AMINO_ACID_METABOLIC_PROCESS	286	The chemical reactions and pathways involving amino acids, carboxylic acids containing one or more amino groups, as carried out by individual cells. [ISBN:0198506732]	10	0.035	1.87e-06	0.000326	5.72816	3.48678
-0.329105	3.7852			GOBP_MITOCHONDRIAL_RNA_PROCESSING	20	The conversion of a primary RNA molecule transcribed from a mitochondrial genome into one or more mature RNA molecules; occurs in the mitochondrion. [GOC:krc, GOC:mah]	4	0.2	2.66e-06	0.000443	5.57512	3.3536
-0.328375	2.19404			GOBP_SMALL_MOLECULE_METABOLIC_PROCESS	1771	The chemical reactions and pathways involving small molecules, any low molecular weight, monomeric, non-encoded molecule. [GOC:curators, GOC:pde, GOC:vw]	25	0.0141	2.66e-06	0.000443	5.57512	3.3536
-0.327094	2.03126			GOBP_RNA_METHYLATION	83	Posttranscriptional addition of a methyl group to either a nucleotide or 2'-O ribose in a polyribonucleotide. Usually uses S-adenosylmethionine as a cofactor. [GOC:hjd, PMID:21823225]	6	0.0723	3.77e-06	0.000614	5.42366	3.21183
-0.32679	2.29386			GOBP_DNA_TEMPLATED_TRANSCRIPTION_INITIATION	134	Any process involved in the assembly of the RNA polymerase preinitiation complex (PIC) at the core promoter region of a DNA template, resulting in the subsequent synthesis of RNA from that promoter. The initiation phase includes PIC assembly and the formation of the first few bonds in the RNA chain, including abortive initiation, which occurs when the first few nucleotides are repeatedly synthesi…	7	0.0522	5.08e-06	0.000811	5.29414	3.09098
-0.325192	2.37565			GOBP_RRNA_METHYLATION	26	The posttranscriptional addition of methyl groups to specific residues in an rRNA molecule. [GOC:mah]	4	0.1538	8.02e-06	0.00125	5.09583	2.90309
-0.32377	2.67044			GOBP_DNA_CONFORMATION_CHANGE	352	A cellular process that results in a change in the spatial configuration of a DNA molecule. A conformation change can bend DNA, or alter the, twist, writhe, or linking number of a DNA molecule. [GOC:mah]	10	0.0284	1.16e-05	0.00178	4.93554	2.74958
-0.322906	2.97605			GOBP_MITOCHONDRIAL_TRNA_PROCESSING	12	The process in which a pre-tRNA molecule is converted to a mature tRNA, ready for addition of an aminoacyl group, in the mitochondrion. [GOC:vw]	3	0.25	2.55e-05	0.00381	4.59346	2.41908
-0.321305	2.98268			GOBP_MITOCHONDRIAL_MEMBRANE_ORGANIZATION	116	A process that is carried out at the cellular level which results in the assembly, arrangement of constituent parts, or disassembly of a mitochondrial membrane, either of the lipid bilayer surrounding a mitochondrion. [GOC:ai, GOC:dph, GOC:jl, GOC:mah]	6	0.0517	2.59e-05	0.00381	4.5867	2.41908
-0.320352	2.12542			GOBP_IN_UTERO_EMBRYONIC_DEVELOPMENT	389	The process whose specific outcome is the progression of the embryo in the uterus over time, from formation of the zygote in the oviduct, to birth. An example of this process is found in Mus musculus. [GOC:go_curators, GOC:mtg_sensu]	10	0.0257	2.73e-05	0.00394	4.56384	2.4045
-0.319984	2.92356			GOBP_REGULATION_OF_CELLULAR_MACROMOLECULE_BIOSYNTHETIC_PROCESS	767	Any process that modulates the frequency, rate or extent of cellular macromolecule biosynthetic process. [GOC:obol]	14	0.0183	3.26e-05	0.00462	4.48678	2.33536
-0.319392	3.66846			GOBP_EMBRYO_DEVELOPMENT	1090	The process whose specific outcome is the progression of an embryo from its formation until the end of its embryonic life stage. The end of the embryonic stage is organism-specific. For example, for mammals, the process would begin with zygote formation and end with birth. For insects, the process would begin at zygote formation and end with larval hatching. For plant zygotic embryos, this would …	17	0.0156	3.42e-05	0.00477	4.46597	2.32148
-0.318344	2.35486			GOBP_PROTEIN_LOCALIZATION_TO_MITOCHONDRION	125	A process in which a protein is transported to, or maintained in, a location within the mitochondrion. [GOC:ecd]	6	0.048	3.94e-05	0.00539	4.4045	2.26841
-0.316997	1.62141			GOBP_HISTONE_MODIFICATION	498	The covalent alteration of one or more amino acid residues within a histone protein. [GOC:krc]	11	0.0221	4.32e-05	0.00581	4.36452	2.23582
-0.315632	2.96998			GOBP_TRANSCRIPTION_INITIATION_FROM_RNA_POLYMERASE_II_PROMOTER	80	Any process involved in the assembly of the RNA polymerase II preinitiation complex (PIC) at an RNA polymerase II promoter region of a DNA template, resulting in the subsequent synthesis of RNA from that promoter. The initiation phase includes PIC assembly and the formation of the first few bonds in the RNA chain, including abortive initiation, which occurs when the first few nucleotides are repe…	5	0.0625	5.04e-05	0.00666	4.29757	2.17653
-0.315529	3.09919			GOBP_POSITIVE_REGULATION_OF_MITOCHONDRIAL_TRANSLATION	15	Any process that activates or increases the frequency, rate or extent of the chemical reactions and pathways resulting in the formation of proteins by the translation of mRNA in a mitochondrion. [GOC:mah]	3	0.2	5.21e-05	0.00676	4.28316	2.17005
-0.313608	3.95882			GOBP_RRNA_METABOLIC_PROCESS	263	The chemical reactions and pathways involving rRNA, ribosomal RNA, a structural constituent of ribosomes. [ISBN:0198506732]	8	0.0304	5.47e-05	0.00699	4.26201	2.15552
-0.309556	2.60843			GOBP_MITOCHONDRIAL_TRANSPORT	200	Transport of substances into, out of or within a mitochondrion. [GOC:ai]	7	0.035	6.72e-05	0.0083	4.17263	2.08092
-0.309059	3.89761			GOBP_PROTEIN_METHYLATION	200	The addition of a methyl group to a protein amino acid. A methyl group is derived from methane by the removal of a hydrogen atom. [GOC:ai]	7	0.035	6.72e-05	0.0083	4.17263	2.08092
-0.30891	2.15293			GOBP_MITOCHONDRIAL_TRANSCRIPTION	17	The synthesis of RNA from a mitochondrial DNA template, usually by a specific mitochondrial RNA polymerase. [GOC:jl]	3	0.1765	7.73e-05	0.00925	4.11182	2.03386
-0.308586	3.01594			GOBP_TAIL_ANCHORED_MEMBRANE_PROTEIN_INSERTION_INTO_ER_MEMBRANE	17	A process of protein insertion into the endoplasmic reticulum (ER) membrane in which a tail-anchored (TA) transmembrane protein is incorporated into an endoplasmic reticulum (ER) membrane. TA transmembrane protein, also named type II transmembrane proteins, contain a single C- terminal transmembrane region. [GOC:mah, GOC:sp, PMID:20516149, PMID:20676083]	3	0.1765	7.73e-05	0.00925	4.11182	2.03386
-0.305365	1.75255			GOBP_TRNA_MODIFICATION	88	The covalent alteration of one or more nucleotides within a tRNA molecule to produce a tRNA molecule with a sequence that differs from that coded genetically. [GOC:curators]	5	0.0568	7.96e-05	0.00938	4.09909	2.0278
-0.304752	2.50712			GOBP_UBIQUINONE_METABOLIC_PROCESS	18	The chemical reactions and pathways involving ubiquinone, a lipid-soluble electron-transporting coenzyme. [GOC:mah]	3	0.1667	9.25e-05	0.0107	4.03386	1.97062
-0.302873	1.54582			GOBP_MITOTIC_CELL_CYCLE_PROCESS	745	A process that is part of the mitotic cell cycle. [GO_REF:0000060, GOC:mtg_cell_cycle, GOC:TermGenie]	13	0.0174	9.79e-05	0.0112	4.00922	1.95078
-0.302543	2.08831			GOBP_ORGANIC_ACID_METABOLIC_PROCESS	964	The chemical reactions and pathways involving organic acids, any acidic compound containing carbon in covalent linkage. [ISBN:0198506732]	15	0.0156	0.000103	0.0116	3.98716	1.93554
-0.302042	3.01015			GOBP_PROTEIN_LOCALIZATION_TO_ORGANELLE	872	A process in which a protein is transported to, or maintained in, a location within an organelle. [GOC:mah]	14	0.0161	0.000127	0.014	3.8962	1.85387
-0.297811	2.62167			GOBP_EMBRYO_DEVELOPMENT_ENDING_IN_BIRTH_OR_EGG_HATCHING	662	The process whose specific outcome is the progression of an embryo over time, from zygote formation until the end of the embryonic life stage. The end of the embryonic life stage is organism-specific and may be somewhat arbitrary; for mammals it is usually considered to be birth, for insects the hatching of the first instar larva from the eggshell. [GOC:go_curators, GOC:isa_complete, GOC:mtg_sens…	12	0.0181	0.000128	0.014	3.89279	1.85387
-0.297405	2.55232			GOBP_HISTONE_METHYLATION	159	The modification of histones by addition of methyl groups. [GOC:ai]	6	0.0377	0.000149	0.0161	3.82681	1.79317
-0.296725	2.33264			GOBP_REGULATION_OF_DNA_TEMPLATED_TRANSCRIPTION_INITIATION	57	Any process that modulates the frequency, rate or extent of DNA-templated transcription initiation. [GOC:mah, GOC:txnOH]	4	0.0702	0.000188	0.02	3.72584	1.69897
-0.296072	3.65904			GOBP_PROTEIN_INSERTION_INTO_ER_MEMBRANE	23	The process that results in incorporation of a protein into an endoplasmic reticulum (ER) membrane. It depends on specific topogenic sequences of amino acids that ensure that a protein acquires the proper orientation during its insertion into the ER membrane. [ISBN:0716731363]	3	0.1304	0.000197	0.0207	3.70553	1.68403
-0.295946	1.05887			GOBP_MITOCHONDRIAL_TRANSLATIONAL_ELONGATION	5	The successive addition of amino acid residues to a nascent polypeptide chain during protein biosynthesis in a mitochondrion. [GOC:mah]	2	0.4	0.000242	0.025	3.61618	1.60206
-0.295091	3.30397			GOBP_RIBOSOME_ASSEMBLY	62	The aggregation, arrangement and bonding together of the mature ribosome and of its subunits. [GOC:ma]	4	0.0645	0.00026	0.0266	3.58503	1.57512
-0.294084	2.08746			GOBP_DNA_PACKAGING	254	Any process in which DNA and associated proteins are formed into a compact, orderly structure. [GOC:mah, ISBN:0815316194]	7	0.0276	0.000293	0.0295	3.53313	1.53018
-0.293299	2.40377			GOBP_CELL_DIVISION	622	The process resulting in division and partitioning of components of a cell to form more cells; may or may not be accompanied by the physical separation of a cell into distinct, individually membrane-bounded daughter cells. [GOC:di, GOC:go_curators, GOC:pr]	11	0.0177	0.0003	0.0298	3.52288	1.52578
-0.293068	2.06825			GOBP_RNA_3_END_PROCESSING	117	Any process involved in forming the mature 3' end of an RNA molecule. [GOC:mah]	5	0.0427	0.000303	0.0298	3.51856	1.52578
-0.291609	1.36679			GOBP_NEGATIVE_REGULATION_OF_BIOSYNTHETIC_PROCESS	1693	Any process that stops, prevents, or reduces the rate of the chemical reactions and pathways resulting in the formation of substances. [GOC:go_curators]	20	0.0118	0.000309	0.03	3.51004	1.52288
-0.291186	2.54138			GOBP_ESTABLISHMENT_OF_PROTEIN_LOCALIZATION_TO_MEMBRANE	259	The directed movement of a protein to a specific location in a membrane. [GOC:ascb_2009, GOC:dph, GOC:tb]	7	0.027	0.000329	0.0315	3.4828	1.50169
-0.291147	2.82474			GOBP_MITOCHONDRIAL_RNA_CATABOLIC_PROCESS	6	The chemical reactions and pathways resulting in the breakdown of RNA transcribed from the mitochondrial genome and occurring in the mitochondrion. [GOC:krc, GOC:mah]	2	0.3333	0.000361	0.0342	3.44249	1.46597
-0.289907	2.31152			GOBP_ESTABLISHMENT_OF_PROTEIN_LOCALIZATION_TO_MITOCHONDRIAL_MEMBRANE	30	The directed movement of a protein to a specific location in the mitochondrial membrane. [GOC:ascb_2009, GOC:dph, GOC:tb]	3	0.1	0.00044	0.0411	3.35655	1.38616
-0.288238	2.93139			GOBP_NEGATIVE_REGULATION_OF_NUCLEOBASE_CONTAINING_COMPOUND_METABOLIC_PROCESS	1495	Any cellular process that stops, prevents, or reduces the frequency, rate or extent of the chemical reactions and pathways involving nucleobases, nucleosides, nucleotides and nucleic acids. [GOC:go_curators]	18	0.012	0.000498	0.046	3.30277	1.33724
-0.28744	2.3081			GOBP_REGULATION_OF_MITOCHONDRIAL_MRNA_STABILITY	7	Any process that modulates the propensity of mitochondrial mRNA molecules to degradation. Includes processes that both stabilize and destabilize mitochondrial mRNAs. [GOC:al, GOC:jl]	2	0.2857	0.000504	0.046	3.29757	1.33724
-0.286512	3.21486			GOBP_DNA_METHYLATION	74	The covalent transfer of a methyl group to either N-6 of adenine or C-5 or N-4 of cytosine. [GOC:ems, ISBN:0198506732]	4	0.0541	0.000512	0.0462	3.29073	1.33536
-0.286308	2.01818
-0.285427	3.84069
-0.284062	2.80188
-0.282529	2.19158
-0.282395	1.77904
-0.281216	1.99525
-0.280807	2.15561
-0.280732	1.6038
-0.27982	1.21942
-0.279614	2.35587
-0.278227	2.24417
-0.27786	2.07845
-0.277276	1.58559
-0.275996	1.09814
-0.275004	1.99559
-0.27451	2.23409
-0.274121	2.33025
-0.273549	3.21672
-0.273546	3.06439
-0.271702	1.85382
-0.271633	2.07891
-0.271235	1.93893
-0.271209	3.78664
-0.270569	1.8215
-0.270011	1.96513
-0.269843	2.83793
-0.268149	2.03491
-0.267846	2.46063
-0.265578	2.0718
-0.264473	1.77001
-0.26332	1.36646
-0.263135	1.50008
-0.262365	3.26977
-0.261401	1.3792
-0.260836	0.772786
-0.260472	4.81568
-0.259861	2.3196
-0.258063	2.47807
-0.257775	0.674502
-0.257469	2.01623
-0.255375	2.42106
-0.255098	2.41344
-0.254996	2.41885
-0.253457	3.14532
-0.251504	2.6019
-0.247621	0.961768
-0.246973	3.20399
-0.246024	2.39212
-0.24572	1.66872
-0.245422	2.41586
-0.245086	1.90569
-0.244314	3.31938
-0.242583	1.16588
-0.241827	1.75617
-0.240782	1.82556
-0.240347	1.05712
-0.239843	2.7828
-0.239676	2.52375
-0.239298	2.63924
-0.239148	1.51198
-0.238092	2.98015
-0.23783	1.74705
-0.237737	1.28772
-0.237692	1.13928
-0.236758	2.84919
-0.236237	0.567814
-0.23606	1.11955
-0.234984	2.16976
-0.234758	2.58638
-0.23467	3.53047
-0.234206	2.96787
-0.234107	3.35235
-0.232712	2.09293
-0.232362	1.29243
-0.232311	1.28603
-0.231993	2.51994
-0.231855	2.573
-0.231058	1.2191
-0.23097	2.81512
-0.230963	3.01614
-0.230862	2.69162
-0.230166	0.977718
-0.230152	2.49729
-0.228772	1.58773
-0.227009	3.25532
-0.225701	1.32056
-0.225651	1.9008
-0.224527	1.63869
-0.22434	3.93009
-0.223524	2.22695
-0.223519	1.66227
-0.223274	1.58542
-0.222852	3.96601
-0.22144	2.02727
-0.221124	1.80717
-0.220692	2.63627
-0.219366	1.45977
-0.219316	1.6407
-0.219079	1.6073
-0.218674	0.608181
-0.218021	2.26806
-0.217584	1.61116
-0.217538	1.5024
-0.217209	1.30118
-0.216831	2.7463
-0.216432	1.16731
-0.216073	1.93685
-0.215576	3.22725
-0.214882	1.9177
-0.214743	0.968549
-0.214422	2.07501
-0.213994	1.11264
-0.213671	3.78692
-0.212875	1.5388
-0.212721	1.4868
-0.212264	2.5113
-0.211922	0.615944
-0.211899	1.27476
-0.211426	0.486134
-0.211074	1.025
-0.210453	2.50675
-0.209701	3.52475
-0.20963	1.01325
-0.209461	2.4619
-0.209404	1.21077
-0.209091	1.83168
-0.20886	2.03519
-0.207217	1.47271
-0.206648	2.23239
-0.20656	1.7131
-0.206342	1.57852
-0.205926	2.36512
-0.205384	1.00788
-0.204932	2.0416
-0.204864	1.17412
-0.2047	1.63836
-0.204495	1.53793
-0.203621	2.80488
-0.203323	1.18906
-0.203278	2.06172
-0.203148	0.661734
-0.203086	1.19837
-0.202999	2.19624
-0.202727	2.62927
-0.201911	1.46202
-0.201632	2.94055
-0.200834	1.24121
-0.200607	1.97384
-0.200101	1.30541
-0.200097	2.048
-0.199961	1.82384
-0.19981	1.67317
-0.199477	1.39282
-0.199306	1.92394
-0.199095	1.07402
-0.199088	1.14533
-0.198777	1.92271
-0.198648	1.00945
-0.198572	2.66269
-0.198272	0.892525
-0.198186	1.52271
-0.198163	1.83107
-0.19816	4.06778
-0.197959	2.69968
-0.197656	2.62108
-0.197172	3.85201
-0.196579	1.45773
-0.19633	0.925607
-0.196169	2.44028
-0.195975	0.790636
-0.195818	3.37738
-0.195205	2.09265
-0.1952	1.30891
-0.195198	1.8633
-0.194212	1.63406
-0.19377	1.05645
-0.193706	1.54504
-0.193676	1.37157
-0.193618	1.4243
-0.193568	0.547843
-0.193305	2.59705
-0.193162	2.93748
-0.192327	2.32126
-0.192304	1.73018
-0.192242	3.14925
-0.191985	1.52417
-0.191813	1.45968
-0.191223	2.29145
-0.191021	2.53432
-0.190967	1.59469
-0.190352	1.69286
-0.190309	0.806139
-0.189844	4.16838
-0.189756	2.02991
-0.189046	2.30722
-0.187569	2.11719
-0.187529	0.699615
-0.187319	2.80473
-0.186993	1.86866
-0.186902	2.5965
-0.18686	1.01548
-0.186751	2.40162
-0.186727	2.33952
-0.186696	4.47056
-0.186638	2.77383
-0.186637	0.908751
-0.186193	1.43274
-0.18595	1.38441
-0.185737	1.52933
-0.185173	1.19094
-0.184941	2.37843
-0.184894	0.898851
-0.184726	0.971121
-0.184693	1.19362
-0.184642	0.709721
-0.184373	1.27945
-0.183784	2.28669
-0.183504	2.18107
-0.182884	1.59769
-0.182828	0.828136
-0.182806	2.34753
-0.182496	0.688547
-0.182491	2.05611
-0.182161	0.971625
-0.181964	1.32097
-0.181872	1.60235
-0.181413	1.44698
-0.181407	1.81051
-0.181345	2.09833
-0.181198	1.85016
-0.180758	2.66176
-0.180648	1.77096
-0.180592	2.96766
-0.180264	1.35755
-0.179951	1.57456
-0.179646	2.37399
-0.178905	0.851092
-0.178799	1.95156
-0.178759	1.28169
-0.178693	1.30288
-0.178654	1.51495
-0.177712	0.667577
-0.177505	1.74775
-0.177456	4.31465
-0.177251	1.00241
-0.176995	1.22597
-0.176883	2.52039
-0.176842	1.77192
-0.176607	0.606703
-0.176517	2.05483
-0.176455	1.07914
-0.175956	1.28493
-0.175236	1.14149
-0.175048	1.35572
-0.174514	1.80248
-0.174232	1.2253
-0.174097	0.772926
-0.173999	0.985682
-0.173675	2.12926
-0.173654	0.879744
-0.173364	1.9102
-0.172897	3.08322
-0.172761	1.64723
-0.172744	1.46748
-0.172679	1.26953
-0.172553	2.02185
-0.172471	1.87488
-0.172236	1.04773
-0.171801	1.29902
-0.171593	2.81108
-0.17118	1.20715
-0.171171	1.96715
-0.171081	1.3314
-0.170707	0.90426
-0.17052	2.88242
-0.170047	2.31796
-0.169758	2.62235
-0.169427	1.1867
-0.169309	1.88832
-0.168374	1.22246
-0.168177	0.947963
-0.168057	1.11235
-0.168004	1.53763
-0.167975	0.844567
-0.167641	0.799841
-0.167487	1.028
-0.167435	1.43905
-0.167023	1.90933
-0.166835	3.22612
-0.166822	0.677636
-0.166574	1.00248
-0.166519	1.56701
-0.165728	1.32924
-0.165659	0.70272
-0.165483	0.679063
-0.165295	1.17668
-0.164888	1.15738
-0.164431	2.4868
-0.164376	0.829273
-0.16369	0.96698
-0.163523	1.57524
-0.163359	2.02563
-0.163319	1.03107
-0.16328	2.33285
-0.163209	0.975038
-0.163181	0.856619
-0.163027	0.76861
-0.162878	2.06181
-0.162675	2.29876
-0.162313	1.24924
-0.162043	0.564118
-0.161722	1.11696
-0.161558	1.41567
-0.161476	0.933511
-0.161327	3.30865
-0.161208	0.981781
-0.160941	1.22161
-0.160776	0.704829
-0.160664	1.60387
-0.1605	2.0379
-0.160322	1.82034
-0.160249	1.0949
-0.16021	1.08461
-0.160144	1.23054
-0.159913	0.993349
-0.159592	1.93249
-0.159306	0.914077
-0.159248	1.63148
-0.159119	1.82016
-0.158882	1.4771
-0.15878	1.04961
-0.158244	1.11035
-0.158191	0.782419
-0.15807	0.900054
-0.157865	1.16383
-0.157626	1.39228
-0.157569	1.326
-0.157101	2.5233
-0.156805	2.12814
-0.156712	1.07054
-0.156617	0.91059
-0.156301	0.51843
-0.156096	1.29775
-0.155992	1.30884
-0.155959	0.755567
-0.155895	2.3726
-0.155831	1.60156
-0.155825	1.24867
-0.155535	1.64285
-0.154925	1.33392
-0.154786	0.657793
-0.154702	0.924064
-0.154613	1.93401
-0.154449	2.40578
-0.153941	0.626109
-0.153801	0.715572
-0.153767	0.764217
-0.153538	1.01343
-0.153293	1.0414
-0.152777	0.827152
-0.152515	3.21659
-0.152491	1.02159
-0.152247	1.72056
-0.152039	2.73586
-0.151862	2.06311
-0.151763	1.47069
-0.151685	1.78661
-0.151391	1.41981
-0.151366	2.18938
-0.151155	1.37246
-0.150534	0.936793
-0.150384	0.744429
-0.149924	0.9901
-0.149879	1.2854
-0.149832	2.45484
-0.149814	1.6871
-0.149637	2.22155
-0.149288	2.15408
-0.149073	1.8973
-0.148992	0.911091
-0.148947	0.472843
-0.148485	1.92317
-0.14808	0.364037
-0.147993	1.91791
-0.14799	0.91662
-0.147731	1.1481
-0.147636	0.8994
-0.14763	2.35549
-0.1475	1.53815
-0.147451	2.05773
-0.147355	1.12973
-0.147298	0.715394
-0.147259	1.8079
-0.147069	1.34621
-0.146948	1.67288
-0.146929	2.13764
-0.14685	1.79211
-0.14684	2.3226
-0.146725	1.71377
-0.146692	1.58879
-0.146533	0.326442
-0.146415	1.56782
-0.146351	1.92188
-0.146279	0.897036
-0.146089	0.760954
-0.145857	1.82466
-0.145567	0.852571
-0.145409	1.36319
-0.14521	0.806611
-0.145064	1.64444
-0.145042	0.48942
-0.14464	0.872291
-0.144586	1.14775
-0.144512	2.02752
-0.14445	1.45059
-0.14424	1.15413
-0.14407	1.20468
-0.143912	1.69288
-0.143811	0.66255
-0.143796	0.975651
-0.14319	1.57699
-0.143188	1.54385
-0.143158	2.30034
-0.143072	0.918249
-0.142922	2.21196
-0.142865	0.859968
-0.142801	1.64469
-0.142783	1.31465
-0.142716	2.22827
-0.142708	1.46197
-0.142681	0.62601
-0.142428	0.60034
-0.142355	1.38173
-0.142297	1.71409
-0.142084	2.78749
-0.14208	0.810335
-0.141975	0.492096
-0.141928	0.389674
-0.141836	0.621512
-0.141829	1.34677
-0.141733	1.33211
-0.141676	1.90957
-0.14161	0.639229
-0.141141	2.14895
-0.140993	1.22467
-0.14075	2.4481
-0.140584	0.499053
-0.140545	0.727788
-0.140379	1.48795
-0.140074	0.966134
-0.139963	1.16658
-0.139945	1.01282
-0.139911	2.49791
-0.13968	1.26414
-0.139551	1.77431
-0.139513	0.91059
-0.139413	0.917288
-0.139409	0.577343
-0.139394	1.26493
-0.139031	1.03748
-0.138866	2.10007
-0.138682	1.83937
-0.138466	0.904723
-0.138416	0.915365
-0.138278	1.29866
-0.138246	2.36381
-0.138143	1.53903
-0.138037	1.00307
-0.137747	2.25419
-0.137708	1.61742
-0.137609	1.56197
-0.137606	1.82022
-0.137552	0.797907
-0.137547	1.37205
-0.137331	1.29137
-0.137303	1.14703
-0.137181	1.91907
-0.137112	1.14945
-0.137059	0.748275
-0.136863	2.74157
-0.136804	0.775488
-0.136444	1.47728
-0.136329	1.80984
-0.136253	0.765989
-0.136199	0.902231
-0.135989	1.34605
-0.13594	0.550232
-0.135932	1.16689
-0.13593	0.492819
-0.135843	1.26954
-0.135814	1.02153
-0.135679	0.611086
-0.135315	1.5183
-0.135266	0.703098
-0.135218	0.95114
-0.135176	2.0553
-0.135114	2.31879
-0.13504	0.580042
-0.134985	1.37837
-0.134979	2.42802
-0.134923	1.51144
-0.134781	2.72893
-0.134768	1.3237
-0.134725	1.65288
-0.134612	1.26675
-0.134572	1.76837
-0.134436	0.669994
-0.134336	2.16187
-0.134235	1.40736
-0.134204	0.443691
-0.134199	2.00694
-0.13401	2.46259
-0.134007	2.05494
-0.133975	2.56961
-0.133935	0.638986
-0.133838	0.396378
-0.133802	1.61703
-0.133781	1.17766
-0.133769	1.92272
-0.13354	2.55382
-0.133383	1.72796
-0.133372	1.75206
-0.133235	2.07581
-0.133101	0.60061
-0.13308	1.33704
-0.133071	1.17773
-0.132928	1.16442
-0.13291	2.24985
-0.132855	1.15599
-0.132742	0.699933
-0.132706	0.57924
-0.1327	1.22168
-0.132628	0.640455
-0.13261	1.32241
-0.132609	2.88421
-0.132412	2.02823
-0.132381	1.28201
-0.132322	0.484454
-0.132278	1.89878
-0.131999	1.53832
-0.131959	0.859177
-0.131845	1.58811
-0.131833	0.794205
-0.131811	1.20825
-0.131678	1.2611
-0.131676	1.84388
-0.131611	1.68248
-0.1316	2.35839
-0.131557	2.51832
-0.131342	0.53922
-0.131223	1.02123
-0.131157	0.292494
-0.131104	1.35757
-0.131072	2.77534
-0.130814	1.24094
-0.13079	0.761156
-0.130722	0.739515
-0.1303	1.36009
-0.130254	1.29099
-0.129973	0.935788
-0.129648	1.58459
-0.12959	1.66957
-0.129371	2.79813
-0.129259	1.11601
-0.129248	1.10942
-0.129096	1.21018
-0.128815	1.447
-0.128757	0.970023
-0.128723	0.535065
-0.128656	1.1611
-0.128605	1.35635
-0.128268	0.994678
-0.12823	0.974077
-0.128211	0.820653
-0.128157	2.63726
-0.128118	0.818793
-0.128093	1.94304
-0.128057	1.83441
-0.128007	0.880668
-0.127903	1.78325
-0.127844	1.69561
-0.127729	2.70567
-0.127643	2.04094
-0.127562	1.96235
-0.127554	0.901829
-0.127237	0.559547
-0.126971	1.72703
-0.126959	0.6927
-0.126959	0.908566
-0.126942	1.30283
-0.126877	0.766124
-0.126837	1.47408
-0.126776	1.40016
-0.126716	2.78883
-0.1267	0.774081
-0.126688	2.11382
-0.126681	1.75813
-0.126504	1.72704
-0.12649	1.4969
-0.126478	0.362405
-0.126473	0.463965
-0.126472	0.681448
-0.126274	1.24836
-0.126269	1.2754
-0.126196	1.02962
-0.126179	1.35852
-0.126088	0.628367
-0.12597	1.46052
-0.125801	0.618558
-0.125756	0.964968
-0.125729	0.756513
-0.125592	0.37843
-0.125457	1.48468
-0.125347	0.658005
-0.125295	1.47938
-0.125183	0.729172
-0.125027	1.74862
-0.124963	0.908657
-0.124935	0.774374
-0.124913	0.810841
-0.124867	0.708257
-0.124775	1.77686
-0.124669	0.387283
-0.124647	1.48456
-0.124573	2.11579
-0.124468	1.16326
-0.124443	0.724233
-0.124396	2.21073
-0.124383	1.56959
-0.124357	1.43749
-0.12416	0.432097
-0.124153	0.809762
-0.123986	1.75234
-0.123985	1.06112
-0.123972	1.49622
-0.12395	1.2078
-0.123914	1.07208
-0.123887	1.53135
-0.123822	1.76645
-0.123812	1.59301
-0.123772	2.25916
-0.123663	2.69484
-0.123357	0.905819
-0.123179	1.18248
-0.123145	0.818449
-0.122967	1.61757
-0.122956	1.87561
-0.122952	1.9905
-0.122942	1.55834
-0.1229	0.887763
-0.122741	0.648083
-0.122657	0.935728
-0.122648	0.277665
-0.122634	1.35046
-0.122555	1.21547
-0.122519	1.02878
-0.12248	2.46943
-0.122206	0.790073
-0.122192	0.780095
-0.122103	1.06706
-0.1221	2.20685
-0.122043	1.30277
-0.122026	1.22454
-0.121998	2.03092
-0.121966	1.09052
-0.121889	1.09778
-0.121835	0.888735
-0.121819	1.81228
-0.12176	0.504127
-0.121739	1.64952
-0.121716	1.21789
-0.12166	1.55372
-0.121489	0.896004
-0.121451	0.578036
-0.121357	0.743308
-0.121272	1.08236
-0.12122	1.46452
-0.121175	0.74591
-0.121072	0.860469
-0.121057	1.09137
-0.120929	1.01541
-0.120827	2.23644
-0.120824	0.651996
-0.120814	0.458718
-0.120655	1.38913
-0.120502	1.23936
-0.120453	1.08515
-0.120254	1.03846
-0.120021	1.67998
-0.120004	2.78097
-0.119996	0.430509
-0.119951	0.563439
-0.119875	1.22083
-0.119861	0.973404
-0.119798	1.22225
-0.119724	0.550887
-0.119709	1.60248
-0.119621	0.730881
-0.119572	1.31272
-0.119519	1.93167
-0.119496	1.23028
-0.119334	1.02912
-0.119219	1.83397
-0.119133	2.05238
-0.119027	1.31844
-0.118867	1.14644
-0.118818	1.9104
-0.118708	1.42573
-0.11869	1.60138
-0.118672	2.04574
-0.118638	0.907958
-0.118634	1.26916
-0.118356	1.23212
-0.118285	0.943817
-0.118074	1.70078
-0.118035	0.764206
-0.117998	1.1921
-0.117966	1.46806
-0.117926	1.13065
-0.117648	1.29477
-0.117625	1.69611
-0.117462	1.77689
-0.117284	0.593859
-0.11727	1.8024
-0.11727	1.72878
-0.117252	0.595424
-0.117212	0.643979
-0.117199	1.72183
-0.116774	1.72367
-0.116706	1.29703
-0.116688	1.21582
-0.116658	2.05067
-0.116371	1.48042
-0.116327	1.36698
-0.116324	1.51768
-0.116291	2.21491
-0.116162	1.15651
-0.116134	1.51412
-0.116049	1.45155
-0.116023	0.531636
-0.116021	1.12221
-0.11598	2.00123
-0.115432	1.91994
-0.115408	1.0769
-0.115374	1.00095
-0.115372	1.4315
-0.115326	0.997449
-0.115303	1.43966
-0.115279	1.31081
-0.115222	1.35017
-0.115104	0.96315
-0.115033	0.849394
-0.114939	0.621624
-0.114842	1.31194
-0.114841	0.40644
-0.114646	0.953199
-0.114637	0.924612
-0.11454	0.50796
-0.114502	0.75177
-0.114461	1.58618
-0.114448	0.94972
-0.114438	1.17268
-0.114384	1.0086
-0.114172	1.47386
-0.114145	1.12632
-0.11391	0.918259
-0.113888	1.43
-0.113878	1.31601
-0.113847	2.02724
-0.113817	1.42364
-0.113753	1.44532
-0.113694	1.92431
-0.113659	1.08803
-0.113653	0.773527
-0.113626	0.775393
-0.113611	1.16468
-0.113517	0.753214
-0.11351	1.35279
-0.113451	0.889804
-0.113394	1.61879
-0.113346	1.39053
-0.113181	1.08101
-0.113175	1.09393
-0.113051	0.462592
-0.113001	1.32308
-0.112973	0.985327
-0.112924	1.21654
-0.112716	1.18344
-0.112608	1.10396
-0.112604	1.273
-0.112299	0.819782
-0.112273	1.90491
-0.112193	1.31199
-0.11219	1.3032
-0.112166	1.78042
-0.112159	1.14492
-0.112142	0.742972
-0.112103	1.28171
-0.112093	1.8275
-0.11209	1.95524
-0.112066	1.38216
-0.112041	0.450338
-0.111976	0.759441
-0.111967	1.50562
-0.111963	1.79465
-0.111948	1.56823
-0.111911	1.34361
-0.111844	0.443823
-0.111731	1.04838
-0.111681	0.60137
-0.11163	0.762513
-0.111579	1.87246
-0.111492	1.7322
-0.111491	1.3925
-0.111461	1.5978
-0.111453	1.01384
-0.111417	0.955456
-0.111382	1.71202
-0.111316	1.08549
-0.111257	0.581504
-0.111153	1.24458
-0.111	1.25692
-0.110996	1.5001
-0.110954	1.29945
-0.110913	0.720792
-0.110858	0.943671
-0.110721	1.77224
-0.110678	1.26441
-0.110677	1.14853
-0.110671	1.20165
-0.110666	0.823317
-0.110643	2.19678
-0.110637	2.01562
-0.110603	1.49608
-0.110577	0.502861
-0.110551	0.802024
-0.110467	1.51419
-0.110413	1.55023
-0.110411	1.03763
-0.110302	0.967195
-0.110288	0.891943
-0.110226	1.62181
-0.110185	1.84506
-0.110183	0.966254
-0.110145	0.41732
-0.110121	0.92194
-0.110031	0.838245
-0.109979	1.15351
-0.109977	1.16673
-0.109976	1.13424
-0.109954	1.56771
-0.10993	1.33111
-0.109892	2.22113
-0.109888	0.617827
-0.109884	0.607223
-0.109776	1.22131
-0.109766	0.737427
-0.109715	0.890964
-0.1097	0.498632
-0.109694	1.05338
-0.109664	2.58984
-0.10963	2.39113
-0.10963	1.87013
-0.109616	1.99694
-0.109561	1.98082
-0.109453	1.15181
-0.10945	0.58576
-0.109311	1.45799
-0.109272	0.59983
-0.109212	1.28274
-0.109175	1.17881
-0.109137	0.548985
-0.109113	1.19014
-0.109019	2.5789
-0.108939	0.409814
-0.108905	1.45603
-0.108826	0.801041
-0.108793	1.03831
-0.108778	0.941447
-0.108777	1.18335
-0.10871	0.469211
-0.108636	1.33471
-0.108548	0.378673
-0.108546	2.45788
-0.108436	1.45987
-0.108425	0.451157
-0.108368	2.08108
-0.108344	1.86535
-0.10832	1.13465
-0.10819	1.58226
-0.108161	1.85575
-0.108098	1.79937
-0.108053	2.17149
-0.107918	1.48489
-0.107859	0.637319
-0.10782	1.77488
-0.107774	0.663786
-0.107358	1.1181
-0.107345	0.748772
-0.107345	0.337222
-0.10731	0.611655
-0.107252	0.88704
-0.107084	1.07067
-0.107076	1.17493
-0.107027	1.54875
-0.106906	1.48897
-0.106873	0.512213
-0.10681	0.893181
-0.106789	1.32387
-0.106699	1.19635
-0.106577	1.36716
-0.106571	1.67704
-0.106552	0.862965
-0.106497	1.42644
-0.106483	1.10663
-0.106425	0.932659
-0.106412	0.810203
-0.1064	0.655672
-0.10633	0.91636
-0.106265	1.22708
-0.106154	0.248236
-0.106066	1.34814
-0.10605	0.410324
-0.105884	1.05415
-0.10581	1.18013
-0.105804	1.30033
-0.105722	1.60681
-0.105704	0.55412
-0.105646	1.98928
-0.105568	0.296659
-0.105508	0.962685
-0.105413	1.03072
-0.105278	0.850988
-0.105276	1.54033
-0.105227	1.15809
-0.105143	0.659739
-0.105061	0.511519
-0.105033	0.531482
-0.105026	1.26617
-0.104963	1.39183
-0.104954	1.26565
-0.104931	0.813072
-0.10488	0.602718
-0.10478	0.41977
-0.104733	1.33356
-0.10472	0.46824
-0.104717	1.20434
-0.104685	0.3988
-0.104639	0.908125
-0.104495	1.78187
-0.104374	1.35738
-0.104363	0.575618
-0.104326	0.833574
-0.104302	0.461795
-0.104284	1.02178
-0.10422	0.56099
-0.104087	0.713254
-0.104083	0.817946
-0.10407	1.63084
-0.104066	1.34731
-0.104044	1.07012
-0.103947	2.26829
-0.103941	1.01647
-0.103916	0.577096
-0.103899	0.333494
-0.103776	1.4062
-0.103737	1.11213
-0.103724	1.36024
-0.103716	1.191
-0.103677	1.22584
-0.10367	1.95818
-0.103576	1.46928
-0.103347	0.765968
-0.103345	0.845114
-0.103149	0.681367
-0.103143	1.20164
-0.102926	1.75779
-0.102897	1.12475
-0.102873	0.706175
-0.102855	0.758525
-0.102853	0.67134
-0.102829	0.71594
-0.102797	0.991382
-0.102782	0.890756
-0.102681	1.96165
-0.102663	0.434962
-0.102638	0.372133
-0.102597	1.1669
-0.102493	0.676174
-0.102454	0.745224
-0.102413	1.01771
-0.102367	1.41546
-0.102338	0.89775
-0.102315	0.417063
-0.102277	0.636448
-0.102259	1.31188
-0.10215	0.252555
-0.102113	0.430988
-0.101911	1.78653
-0.101895	1.58492
-0.101822	1.2368
-0.101799	1.62444
-0.101769	1.13922
-0.101769	1.80467
-0.101643	0.660976
-0.101606	0.603987
-0.101545	1.13755
-0.101537	1.02829
-0.101517	2.33165
-0.101438	1.38944
-0.101428	1.26978
-0.101365	0.510295
-0.10114	0.889097
-0.101131	0.665847
-0.101124	1.09948
-0.101096	1.35737
-0.101096	1.0761
-0.101092	0.942026
-0.10105	1.12299
-0.101028	0.528632
-0.101007	1.28809
-0.101004	0.84416
-0.100981	1.17005
-0.100962	0.75532
-0.100911	1.27667
-0.10087	1.4533
-0.100868	1.00684
-0.100853	0.667323
-0.100812	1.18957
-0.100804	1.68706
-0.100776	1.52265
-0.100767	0.89323
-0.100752	0.52348
-0.100699	1.10694
-0.100678	0.504454
-0.100633	1.21557
-0.100542	1.29831
-0.100531	0.692717
-0.100527	1.31498
-0.100488	1.64298
-0.100425	0.616169
-0.100407	1.40683
-0.100405	1.11398
-0.100388	1.07459
-0.100375	1.29789
-0.100356	0.424822
-0.100336	0.624873
-0.100327	2.63017
-0.100319	0.919259
-0.100268	0.884717
-0.100252	1.33522
-0.100232	1.34437
-0.100218	0.981443
-0.100211	1.39732
-0.100001	0.787634
-0.0999752	1.40181
-0.0999732	1.12442
-0.0999222	1.20493
-0.0999131	1.35185
-0.0998679	0.987082
-0.0997956	0.559281
-0.0997895	1.0169
-0.0996903	0.758516
-0.0996725	1.29672
-0.0996521	0.500037
-0.0996485	0.564331
-0.0995354	1.50178
-0.099518	1.47189
-0.0994664	0.38635
-0.0994372	0.303454
-0.0994237	1.27127
-0.0992716	2.3162
-0.09925	0.684533
-0.0992288	1.097
-0.0991962	0.673835
-0.0991805	0.50077
-0.099125	0.752816
-0.0991207	1.30643
-0.0991113	0.975696
-0.0990885	0.892295
-0.0990382	0.916621
-0.0990041	1.45494
-0.0989361	0.6496
-0.098936	1.00878
-0.098891	0.919428
-0.0988833	1.55816
-0.0988094	1.15347
-0.098783	1.04709
-0.0987162	0.383361
-0.0986555	1.164
-0.0985634	1.58556
-0.0984866	1.11321
-0.0983608	1.15617
-0.0983522	0.720911
-0.0983419	1.19213
-0.0983071	1.63679
-0.0982365	0.766818
-0.0981795	1.471
-0.0981168	1.78878
-0.0980814	1.06661
-0.0980788	1.01755
-0.0980681	2.0396
-0.0979594	1.51587
-0.0979521	0.475864
-0.0979069	0.448868
-0.0978376	0.774944
-0.0977926	1.79193
-0.0977685	1.09015
-0.0977672	0.675919
-0.0977584	0.660423
-0.097752	1.57867
-0.0977024	0.629564
-0.0976616	0.383014
-0.0976425	0.369296
-0.0976225	1.47873
-0.0975956	1.23892
-0.0975664	0.325461
-0.0974565	0.574435
-0.0974472	0.767556
-0.0974074	0.940516
-0.0973539	1.15292
-0.0973342	1.20573
-0.0973157	0.46489
-0.0973062	1.11854
-0.097301	1.23676
-0.0972762	1.61394
-0.0971564	0.591355
-0.097153	0.541497
-0.0971367	0.359854
-0.0971336	0.551992
-0.0971327	1.3267
-0.097076	0.761655
-0.0970687	0.80602
-0.0970633	1.45892
-0.0970607	1.60723
-0.0970348	0.96393
-0.0969995	1.42073
-0.0969478	0.88531
-0.0969372	1.46416
-0.0969181	0.979399
-0.096911	1.10132
-0.0968944	0.709615
-0.0968657	1.6631
-0.0968604	1.01587
-0.0967797	1.00808
-0.0967459	1.32117
-0.0967419	0.424051
-0.0967384	0.44773
-0.0966803	0.537502
-0.0966659	0.524735
-0.0965528	0.898757
-0.0964997	0.808668
-0.096484	0.594431
-0.0964795	0.474617
-0.0964673	0.59132
-0.0964502	0.244608
-0.0963573	1.50949
-0.0963553	0.701431
-0.0963317	0.640747
-0.0962924	0.465657
-0.0962684	1.05989
-0.0962505	0.618542
-0.0962392	0.685195
-0.0962206	0.754593
-0.0961853	0.355093
-0.0961699	1.10927
-0.0961522	1.03039
-0.0961479	1.50767
-0.0961058	0.987646
-0.0960981	1.04141
-0.0960687	1.34552
-0.0960556	0.863883
-0.0960356	0.83149
-0.0959166	1.06169
-0.0958359	1.01563
-0.0957733	0.768037
-0.0956988	1.73107
-0.0956139	0.505189
-0.0955906	0.847874
-0.0955777	0.553427
-0.0955631	1.12535
-0.0955264	1.56917
-0.0955241	0.443077
-0.0955038	1.32444
-0.0954996	0.698059
-0.0953587	0.569922
-0.0953573	1.13911
-0.095289	0.835202
-0.0952786	1.06709
-0.0952688	1.16772
-0.0952402	0.583319
-0.0952309	1.02234
-0.0952142	0.980641
-0.095163	0.708471
-0.0951347	0.380463
-0.0950739	1.26389
-0.0950306	1.02107
-0.095002	1.37191
-0.0948918	0.508922
-0.0948755	0.873396
-0.0948213	1.1546
-0.0947978	2.23243
-0.0947621	1.88679
-0.0946994	0.35787
-0.0946968	0.578706
-0.0946923	1.25033
-0.0946153	0.949399
-0.0944974	0.508116
-0.0944079	1.41287
-0.0943722	0.958691
-0.0943486	0.969303
-0.0942623	1.02613
-0.0942461	1.35795
-0.0942333	0.732933
-0.0941773	0.840931
-0.0941655	1.23514
-0.0941473	0.72333
-0.0939672	0.388775
-0.0939096	1.34567
-0.0938809	1.80146
-0.0938681	0.602898
-0.093772	1.41766
-0.0937362	0.719111
-0.0936791	0.158669
-0.0936702	0.541396
-0.0936307	0.850221
-0.0935755	1.04764
-0.0935661	1.07737
-0.0935504	0.621425
-0.0934785	0.55833
-0.0934785	0.982014
-0.0934386	1.33334
-0.0933931	0.64725
-0.0933824	1.96666
-0.093262	1.72548
-0.0932204	0.881638
-0.0931935	1.82487
-0.0931799	1.21556
-0.0931297	0.500836
-0.09312	0.764286
-0.0931086	1.45829
-0.0930747	1.17022
-0.0930077	0.51476
-0.0929928	0.77789
-0.0929728	0.7388
-0.0928751	0.673308
-0.0928571	0.508979
-0.0926774	0.688016
-0.0926199	0.765876
-0.092614	1.25146
-0.0926016	0.621886
-0.0925836	0.738018
-0.092549	1.09153
-0.0924401	0.690043
-0.0924273	1.57492
-0.0924238	1.26999
-0.0924221	0.938172
-0.0924058	0.844293
-0.0923745	0.802233
-0.0923634	0.943046
-0.0923618	0.937937
-0.0923336	0.295567
-0.0922958	0.396696
-0.0922279	0.40149
-0.0920058	0.355479
-0.0919968	1.23292
-0.0919665	0.388015
-0.091925	0.996856
-0.0918607	0.281745
-0.0918546	0.365184
-0.0918527	0.935367
-0.0918395	1.09229
-0.0918263	0.910583
-0.0918224	1.0557
-0.0916185	0.340247
-0.0915901	0.530243
-0.0915852	0.74792
-0.09154	1.3079
-0.0915123	1.22657
-0.0914822	0.376284
-0.091455	0.770947
-0.0913564	0.987588
-0.091356	0.518791
-0.0913527	0.166094
-0.0913467	0.63345
-0.0913231	1.04058
-0.0912994	1.2333
-0.0911533	1.19728
-0.0911176	0.862756
-0.0910663	1.78983
-0.0910649	1.15967
-0.0910575	0.639755
-0.0909959	0.726689
-0.0908745	0.661896
-0.0907793	1.59748
-0.0907749	1.15756
-0.0907251	0.976246
-0.0907096	0.558765
-0.0907021	1.01813
-0.0906936	0.947906
-0.0906604	0.630183
-0.0905845	1.07574
-0.0905687	0.716085
-0.0905653	0.716794
-0.0905469	0.769697
-0.0904884	1.11615
-0.0904467	0.742504
-0.0904254	1.84901
-0.0904246	0.725468
-0.0904054	1.09774
-0.0903895	0.90434
-0.0903857	0.734762
-0.0903659	0.977038
-0.0903357	1.53272
-0.0902488	0.964493
-0.0902137	1.46703
-0.0902131	2.0329
-0.0901186	0.706391
-0.0901073	1.90715
-0.0901011	1.37758
-0.0900594	0.604236
-0.0900234	0.418658
-0.0899981	1.12314
-0.089944	0.798446
-0.0898475	1.08522
-0.0898177	1.16178
-0.0898052	0.973201
-0.0897093	0.567766
-0.0896967	0.509535
-0.0896828	1.87068
-0.0896718	1.13158
-0.0896389	0.927627
-0.0896216	0.856211
-0.0895474	0.721496
-0.0895017	1.02879
-0.0894818	0.989602
-0.0894797	1.09652
-0.0894581	0.616672
-0.0894216	0.772546
-0.0893808	1.22984
-0.0893645	1.0824
-0.0893604	1.05599
-0.0893347	0.492864
-0.089333	0.768879
-0.0893039	0.380207
-0.0892803	0.656148
-0.089254	0.830453
-0.0891691	1.27969
-0.0890708	0.844321
-0.0890543	1.27541
-0.0889542	0.976424
-0.0888946	1.41808
-0.0888934	0.738168
-0.0888778	1.27094
-0.0888702	0.931251
-0.0888616	1.02619
-0.0887926	1.18255
-0.0887337	0.869695
-0.0886962	0.606729
-0.0886751	1.26952
-0.0886419	1.09627
-0.0886039	1.32321
-0.0885798	1.58097
-0.0885741	0.882563
-0.0885616	0.581865
-0.088506	1.04366
-0.0884998	0.427574
-0.0884949	1.26432
-0.0884616	0.854528
-0.0884082	0.872196
-0.0883834	0.930072
-0.0883637	1.11271
-0.0883522	0.392031
-0.0882824	1.04024
-0.0882702	0.936287
-0.0882694	0.787175
-0.0882512	0.491467
-0.0882474	1.43406
-0.0881853	0.917229
-0.0881709	0.802465
-0.0881589	0.932345
-0.0880925	1.38198
-0.0880786	1.01345
-0.0880561	1.23658
-0.0880251	1.02027
-0.0879984	1.17003
-0.087967	1.10185
-0.0878912	1.03843
-0.0878789	0.93386
-0.0878774	1.07177
-0.0878054	1.14331
-0.0877269	0.358263
-0.0877155	0.877708
-0.0876985	0.970206
-0.0876914	0.294062
-0.0876708	0.776026
-0.0876466	1.01588
-0.0876252	0.426592
-0.0875593	1.15111
-0.0874814	1.48046
-0.0874641	1.06481
-0.0874175	1.02466
-0.0874151	0.488924
-0.0873934	0.494501
-0.0873477	0.689166
-0.087296	1.0666
-0.0872876	1.03084
-0.0872572	0.787656
-0.0871932	0.990286
-0.0869372	1.39533
-0.0869087	0.62215
-0.0868071	0.909901
-0.0867668	0.565831
-0.0867654	0.399268
-0.0867155	1.08967
-0.0866375	0.99263
-0.0866184	0.391976
-0.0865845	0.291177
-0.086582	0.735526
-0.086576	1.23962
-0.0865702	0.38438
-0.0865113	1.50602
-0.0864074	0.611941
-0.0863779	1.01656
-0.0863771	0.348002
-0.0863707	0.87711
-0.0863152	0.384577
-0.086304	1.09896
-0.0862446	0.921678
-0.0862439	0.677946
-0.0862222	1.06671
-0.0861655	0.965518
-0.0861549	0.526549
-0.0860735	0.588258
-0.0860131	1.16489
-0.0859804	0.875239
-0.0859551	1.28971
-0.085912	1.01879
-0.085864	0.71804
-0.0858342	0.595995
-0.0858069	0.312361
-0.0858064	0.708936
-0.085803	0.852497
-0.0857903	0.84913
-0.0857092	0.948187
-0.0857022	0.376328
-0.085654	0.543297
-0.0856539	0.730081
-0.0855996	0.366876
-0.0855833	1.15009
-0.0855774	0.551115
-0.0855662	0.617125
-0.0855006	0.386898
-0.0854789	0.647597
-0.085462	0.279858
-0.0854317	1.21459
-0.0853922	1.25706
-0.0853344	1.27451
-0.0853286	0.893877
-0.0853161	0.972815
-0.0852444	0.590943
-0.0852329	0.470988
-0.0852249	1.03767
-0.0852138	1.2899
-0.0851847	0.565694
-0.0851845	0.305544
-0.0851698	0.800469
-0.0851656	0.764142
-0.0851485	0.404285
-0.0850868	0.522474
-0.085085	0.708977
-0.0850016	0.498573
-0.0849537	0.990622
-0.0849466	1.25743
-0.0849286	1.41206
-0.0849237	1.5477
-0.0849128	0.371715
-0.0848916	0.586183
-0.0848663	0.138207
-0.084786	0.804987
-0.0847371	1.38267
-0.0847346	0.837487
-0.0847337	0.789588
-0.0847052	0.738016
-0.0847005	1.29552
-0.0846604	1.00479
-0.0846318	0.961905
-0.0846245	1.23571
-0.0846241	0.695587
-0.0846028	0.525231
-0.0845729	1.77462
-0.084459	0.891081
-0.0844548	1.02129
-0.0844307	0.498731
-0.0844235	0.782462
-0.0844155	1.44743
-0.0844126	1.21021
-0.084409	0.954529
-0.0843957	0.550721
-0.0843789	0.757594
-0.0843341	1.15384
-0.0843302	0.606107
-0.0843261	1.17525
-0.0843142	1.00545
-0.0842682	0.823754
-0.0842333	0.467388
-0.0842202	0.593473
-0.0842063	0.534462
-0.0841969	0.837691
-0.0841961	1.10733
-0.0841932	0.220232
-0.0841694	0.936996
-0.0841643	0.959268
-0.084163	0.855901
-0.0840593	0.376975
-0.0840247	1.16883
-0.0840219	0.385875
-0.0840212	0.816415
-0.0839997	1.00651
-0.0839899	1.3489
-0.0839732	0.727795
-0.083969	0.978925
-0.0839429	0.952595
-0.0839428	0.96946
-0.0839295	0.941019
-0.0839202	0.500762
-0.0838896	1.01324
-0.0838674	0.841741
-0.0838509	0.579346
-0.0838261	1.74092
-0.0838235	0.600787
-0.0837662	1.0291
-0.0837321	1.24777
-0.0837133	0.861861
-0.0837093	1.15886
-0.0837006	0.774332
-0.0837005	1.08838
-0.0836762	0.991869
-0.0836255	0.971358
-0.0835667	0.619059
-0.0835127	1.0164
-0.083484	1.18386
-0.0834462	0.757956
-0.0834396	0.609974
-0.0834155	0.377576
-0.0833902	0.65889
-0.0833856	0.417519
-0.0833231	1.25424
-0.0832081	0.267107
-0.0832078	0.363267
-0.0831643	0.801835
-0.0831521	0.819226
-0.0831505	0.657455
-0.0831488	0.798256
-0.0831335	1.02406
-0.0830821	0.704255
-0.0829869	1.10868
-0.0829608	0.923693
-0.082954	0.779371
-0.0829529	0.69793
-0.082937	1.33058
-0.0829052	0.373319
-0.0828975	0.55964
-0.0828959	0.975676
-0.082813	0.94051
-0.0827804	0.574746
-0.0827186	0.531481
-0.0827116	0.937702
-0.0827022	1.4381
-0.0826474	0.541122
-0.0826368	1.24041
-0.0824087	0.530629
-0.0824031	0.558872
-0.0823846	1.11977
-0.0823575	0.552265
-0.0823174	1.22684
-0.0823165	0.671864
-0.0823124	1.01468
-0.0823036	1.07322
-0.0822673	0.571863
-0.0822237	0.423711
-0.0821823	0.695166
-0.0821074	0.229905
-0.0821073	0.971585
-0.0820814	0.802821
-0.0820673	0.490924
-0.081982	0.872797
-0.0819312	0.543976
-0.0818945	0.919978
-0.0818865	1.72454
-0.0817954	0.91214
-0.0817849	0.99902
-0.0817559	0.458392
-0.081747	0.932191
-0.0817027	0.43691
-0.0816749	0.564089
-0.0816738	0.519649
-0.0816422	1.00547
-0.081633	0.784242
-0.0815914	0.864934
-0.0815863	1.59793
-0.0815763	0.156321
-0.0815636	0.909477
-0.081549	1.20728
-0.0814332	0.928321
-0.0813991	1.60026
-0.0813652	0.701282
-0.0813611	1.11399
-0.0812838	0.850551
-0.0812501	0.911742
-0.08125	1.45873
-0.0812376	0.544355
-0.0812222	1.05134
-0.081207	1.5087
-0.0811994	0.583257
-0.0811946	0.551391
-0.0811647	0.733784
-0.0811498	0.79751
-0.0810967	0.623161
-0.0810621	0.442591
-0.0810064	0.268816
-0.0809993	0.877409
-0.0809528	1.07243
-0.0809521	1.31027
-0.0809282	0.757361
-0.0808703	0.758972
-0.0808362	0.725028
-0.0807997	0.592924
-0.0807969	0.686685
-0.08078	0.722751
-0.0807298	0.908467
-0.0806804	1.23101
-0.0806625	0.651441
-0.080653	0.760412
-0.0805835	0.474601
-0.0805402	0.890186
-0.0805344	1.08175
-0.0805212	1.04992
-0.0805211	0.737556
-0.0805162	0.476534
-0.0804896	2.07836
-0.0804793	0.517069
-0.0804167	0.371391
-0.080404	1.07264
-0.0803951	0.79694
-0.0803868	1.04091
-0.080372	1.18747
-0.0803532	0.734205
-0.0803396	0.82636
-0.0802052	0.934223
-0.0801925	0.973673
-0.080186	1.18153
-0.0801655	0.545106
-0.0800747	0.742614
-0.0800483	0.68838
-0.0800405	0.914546
-0.0799476	0.772952
-0.0799467	0.877279
-0.079892	0.93828
-0.0798279	1.27594
-0.0798239	0.50443
-0.0798087	0.668247
-0.0797894	0.898062
-0.079782	1.00457
-0.0797508	0.773916
-0.079749	1.10391
-0.0796911	0.501403
-0.0796871	0.343521
-0.0795538	0.632549
-0.0795434	0.755706
-0.079541	0.524148
-0.0795024	1.11635
-0.0794777	1.01605
-0.0794764	0.568413
-0.0794731	1.87935
-0.0794581	0.773634
-0.0793985	0.958998
-0.0793815	0.87835
-0.0793617	0.890817
-0.0793591	0.446411
-0.0793573	0.620008
-0.0793086	1.07176
-0.0792972	0.521211
-0.079287	0.313656
-0.0792336	0.719511
-0.0792059	0.845217
-0.0791921	1.21567
-0.0791494	0.936562
-0.0790861	1.08246
-0.0790499	0.692201
-0.0790431	0.38156
-0.0789725	0.525035
-0.0789541	0.954629
-0.0789381	0.80107
-0.0788827	1.25381
-0.0788355	0.265689
-0.078811	0.584499
-0.0788057	0.533392
-0.0787946	0.402904
-0.0787659	0.80877
-0.0787627	0.710068
-0.0787372	0.683057
-0.0787361	1.06267
-0.0786959	0.843425
-0.0786599	1.04905
-0.0786371	0.318167
-0.0786005	1.01314
-0.0785488	1.60536
-0.0785463	1.13347
-0.0785011	0.973442
-0.078501	0.704953
-0.0784478	0.63026
-0.0783981	0.466536
-0.078394	1.05296
-0.0783861	1.27256
-0.0783848	0.931005
-0.0783748	0.927603
-0.0783463	1.09708
-0.0783209	0.785766
-0.0783156	0.618787
-0.078273	0.658887
-0.0782346	0.755439
-0.0781501	0.613318
-0.0781428	0.811416
-0.0781101	0.884765
-0.0780756	0.925962
-0.0780702	1.13571
-0.0780656	0.750961
-0.0779993	1.49823
-0.0779688	0.776767
-0.0779108	0.705226
-0.0779071	0.888023
-0.0779059	0.905523
-0.0778674	0.750835
-0.07784	0.690124
-0.077837	1.12262
-0.0778065	0.828025
-0.0777131	0.939899
-0.0777035	0.752128
-0.0777022	0.571353
-0.0776965	0.820243
-0.0776834	1.00418
-0.0775919	0.303125
-0.0775039	0.850664
-0.0775015	0.618594
-0.0774782	1.03452
-0.0774646	0.982426
-0.0774605	1.53107
-0.0774469	0.882086
-0.0773734	0.196485
-0.0773623	0.848506
-0.077341	1.1007
-0.0772915	0.556055
-0.077291	0.907353
-0.0772831	0.411234
-0.077212	0.636185
-0.0771916	0.58114
-0.0771839	1.14559
-0.0771742	0.890285
-0.0771542	0.93679
-0.0771408	0.894405
-0.0771027	0.735501
-0.0771005	0.910515
-0.0770925	0.502355
-0.0770807	1.01699
-0.0770689	0.636611
-0.0770649	1.21163
-0.0770066	0.517494
-0.0770019	0.744175
-0.0769951	0.844874
-0.0769631	1.27844
-0.0769382	0.914582
-0.0769236	0.42503
-0.0769216	1.1689
-0.0769101	1.02356
-0.0768547	0.828482
-0.0768479	0.845549
-0.0767823	0.223486
-0.0767382	1.09061
-0.0767118	0.750246
-0.0766953	0.794399
-0.076676	1.06224
-0.0766525	0.439629
-0.0766294	1.00648
-0.0765491	0.417182
-0.0765327	0.415354
-0.0764971	0.692137
-0.0764925	0.643633
-0.0764818	0.723524
-0.0764734	1.14561
-0.0764708	1.30918
-0.0764368	0.569544
-0.0764104	0.438207
-0.0763763	1.08108
-0.0763531	0.36296
-0.0763388	0.405461
-0.0763286	0.628195
-0.0763283	0.925918
-0.0763088	0.415334
-0.0763038	0.553286
-0.0763027	0.856075
-0.0762739	0.265768
-0.0762718	0.582183
-0.0762674	0.710124
-0.0762468	0.871451
-0.0762351	0.911963
-0.0762119	1.08157
-0.0762085	0.78919
-0.0762035	1.34234
-0.0761909	0.879787
-0.0761841	0.620563
-0.076171	0.712436
-0.0760819	0.849806
-0.0760714	1.26446
-0.0760521	0.927152
-0.0760394	0.913494
-0.0760049	1.37067
-0.0759966	0.566578
-0.0759934	1.02003
-0.0759732	0.527512
-0.0759561	0.802895
-0.0759301	0.776402
-0.0758976	0.752543
-0.0758971	0.368163
-0.0758901	0.902244
-0.0758885	1.14105
-0.0758795	0.654303
-0.0758255	0.659673
-0.075821	0.891086
-0.075816	0.407105
-0.0757984	0.924066
-0.0757715	0.524335
-0.0757487	0.642131
-0.075706	0.154227
-0.0757008	0.78776
-0.0756912	0.5428
-0.0756523	0.627761
-0.0756417	0.681178
-0.0755734	0.7571
-0.0755681	1.52379
-0.0755654	1.0516
-0.075563	0.979228
-0.0755524	0.746804
-0.0755471	0.770603
-0.0755267	0.585428
-0.0755165	1.0783
-0.0754887	0.579504
-0.0754765	0.56838
-0.0754709	0.932656
-0.0754665	0.766572
-0.075448	0.734394
-0.0754369	0.970949
-0.0753835	0.746931
-0.0753133	0.821253
-0.0753094	1.07972
-0.0753018	1.42526
-0.0752813	1.16091
-0.075234	0.265093
-0.0752313	0.677966
-0.0752084	0.401724
-0.0751537	0.930837
-0.075118	0.571516
-0.0750838	0.473421
-0.0750061	1.18782
-0.0749854	0.255542
-0.074972	0.952973
-0.0749717	0.29188
-0.0749658	0.933396
-0.0749512	0.333513
-0.0749403	0.684566
-0.0749277	0.938307
-0.074887	1.26986
-0.0748443	0.655678
-0.0747443	0.288272
-0.0746882	1.01996
-0.0746794	0.581183
-0.0746269	0.69021
-0.0746067	0.553213
-0.074606	0.876925
-0.0745977	0.682838
-0.0745278	1.22986
-0.0745215	0.856992
-0.0745192	0.684467
-0.0744978	0.314598
-0.0744365	0.714629
-0.0744268	0.410788
-0.0744197	1.03386
-0.0743961	1.11239
-0.0743897	0.79305
-0.0743302	0.681154
-0.0743279	1.07225
-0.0743201	0.528015
-0.0743189	1.41141
-0.0743111	0.221345
-0.0743065	1.13484
-0.074291	0.986001
-0.074287	0.86507
-0.074208	0.778626
-0.0742024	0.455175
-0.0741972	0.364259
-0.0741849	0.878227
-0.0741775	0.412878
-0.0741751	1.17437
-0.0741751	0.735415
-0.0741655	0.82849
-0.0741552	0.745456
-0.074131	0.32448
-0.074117	0.526594
-0.0740987	0.605833
-0.0740953	1.03664
-0.0740889	0.807735
-0.0740887	0.793688
[truncated: 16,321 more rows]

## Sheet: Fig.1b
Fig. 1b
cell_line	Group	Delta_CERES
CDK4..1019.	all	-0.541857
POLG..5428.	all	-0.53961
MCL1..4170.	all	-0.534728
NDUFAF1..51103.	all	-0.508526
MARCH5..54708.	all	-0.497185
MAN1A2..10905.	all	-0.495945
ZNF217..7764.	all	-0.490533
ARMC5..79798.	all	-0.487848
MRM2..29960.	all	-0.475111
ITGAV..3685.	all	-0.452158
TXNRD1..7296.	all	-0.434606
UBIAD1..29914.	all	-0.434276
NDUFS8..4728.	all	-0.428626
MINOS1..440574.	all	-0.428444
WARS2..10352.	all	-0.423056
FOXRED1..55572.	all	-0.414583
GFM2..84340.	all	-0.414466
RAB35..11021.	all	-0.407452
EP300..2033.	all	-0.388848
EZH2..2146.	all	-0.376129
GET4..51608.	all	-0.373133
PDE12..201626.	all	-0.37263
AHCYL1..10768.	all	-0.371124
HIRA..7290.	all	-0.367314
MRPS12..6183.	all	-0.360988
NDUFA8..4702.	all	-0.360322
MTFMT..123263.	all	-0.358502
SLC38A2..54407.	all	-0.357748
PRR12..57479.	all	-0.35649
EIF2B3..8891.	all	-0.355869
NDUFS1..4719.	all	-0.35446
ATRX..546.	all	-0.353289
NDUFV2..4729.	all	-0.348725
DCLRE1B..64858.	all	-0.346911
BRAT1..221927.	all	-0.346036
NOA1..84273.	all	-0.345421
CHD7..55636.	all	-0.340421
TADA1..117143.	all	-0.338966
SLC30A9..10463.	all	-0.337939
NABP2..79035.	all	-0.336814
NDUFC2..4718.	all	-0.334073
MTG2..26164.	all	-0.333454
MRPS17..51373.	all	-0.332503
CHD2..1106.	all	-0.330958
NME6..10201.	all	-0.329105
KIAA0391..9692.	all	-0.328375
EARS2..124454.	all	-0.327094
UNC50..25972.	all	-0.32679
NDUFB6..4712.	all	-0.325192
RBSN..64145.	all	-0.32377
NDUFB3..4709.	all	-0.322906
UQCC1..55245.	all	-0.321305
PDS5A..23244.	all	-0.320352
NDUFAF6..137682.	all	-0.319984
RPUSD3..285367.	all	-0.319392
MRPS11..64963.	all	-0.318344
KIF18B..146909.	all	-0.316997
TAF4..6874.	all	-0.315632
PHIP..55023.	all	-0.315529
COX18..285521.	all	-0.313608
NDUFB9..4715.	all	-0.309556
SPTY2D1..144108.	all	-0.309059
NFIB..4781.	all	-0.30891
GTPBP10..85865.	all	-0.308586
WRB..7485.	all	-0.305365
SLC25A19..60386.	all	-0.304752
NDUFA6..4700.	all	-0.302873
MRPL33..9553.	all	-0.302543
NDUFA10..4705.	all	-0.302042
C19orf70..125988.	all	-0.297811
DARS2..55157.	all	-0.297405
TIMMDC1..51300.	all	-0.296725
GTPBP8..29083.	all	-0.296072
TAF5L..27097.	all	-0.295946
PTCD1..26024.	all	-0.295091
ELOA..6924.	all	-0.294084
MRPL15..29088.	all	-0.293299
SLC39A9..55334.	all	-0.293068
PHF12..57649.	all	-0.291609
MIPEP..4285.	all	-0.291186
MRPL48..51642.	all	-0.291147
MRPL46..26589.	all	-0.289907
GRSF1..2926.	all	-0.288238
NDUFAF4..29078.	all	-0.28744
FASTKD5..60493.	all	-0.286512
SLC35B2..347734.	all	-0.286308
SCO2..9997.	all	-0.285427
CABIN1..23523.	all	-0.284062
NDUFAF3..25915.	all	-0.282529
PET117..100303755.	all	-0.282395
CHD1..1105.	all	-0.281216
PARS2..25973.	all	-0.280807
EED..8726.	all	-0.280732
USP7..7874.	all	-0.27982
SIVA1..10572.	all	-0.279614
NDUFS5..4725.	all	-0.278227
HSD17B10..3028.	all	-0.27786
MARS2..92935.	all	-0.277276
WT1..7490.	all	-0.275996
FGFR1..2260.	all	-0.275004
COX6C..1345.	all	-0.27451
MRPL58..3396.	all	-0.274121
MECR..51102.	all	-0.273549
VGLL2..245806.	all	-0.273546
BCS1L..617.	all	-0.271702
PTCD3..55037.	all	-0.271633
CDS2..8760.	all	-0.271235
MRPL32..64983.	all	-0.271209
METTL17..64745.	all	-0.270569
NDUFB8..4714.	all	-0.270011
MRPL9..65005.	all	-0.269843
PPM1D..8493.	all	-0.268149
TFAM..7019.	all	-0.267846
HARS2..23438.	all	-0.265578
NDUFC1..4717.	all	-0.264473
TRIT1..54802.	all	-0.26332
MRPS34..65993.	all	-0.263135
MTERF3..51001.	all	-0.262365
PCYT1A..5130.	all	-0.261401
MDM2..4193.	all	-0.260836
HIGD2A..192286.	all	-0.260472
MTG1..92170.	all	-0.259861
NDUFS7..374291.	all	-0.258063
KEAP1..9817.	all	-0.257775
VPS45..11311.	all	-0.257469
MRPS5..64969.	all	-0.255375
IBA57..200205.	all	-0.255098
COQ7..10229.	all	-0.254996
SLC31A1..1317.	all	-0.253457
EHMT2..10919.	all	-0.251504
SUPT20H..55578.	all	-0.247621
FRS2..10818.	all	-0.246973
NDUFB5..4711.	all	-0.246024
NDUFS2..4720.	all	-0.24572
DMAC1..90871.	all	-0.245422
ZNF574..64763.	all	-0.245086
MTERF4..130916.	all	-0.244314
PRDX1..5052.	all	-0.242583
MET..4233.	all	-0.241827
OGA..10724.	all	-0.240782
SDHB..6390.	all	-0.240347
STAG1..10274.	all	-0.239843
TOMM70..9868.	all	-0.239676
PYGO2..90780.	all	-0.239298
CSTF2..1478.	all	-0.239148
MRPL36..64979.	all	-0.238092
JTB..10899.	all	-0.23783
SLC25A51..92014.	all	-0.237737
SERBP1..26135.	all	-0.237692
NDUFA9..4704.	all	-0.236758
CCND1..595.	all	-0.236237
EMSY..56946.	all	-0.23606
CHCHD1..118487.	all	-0.234984
MRPS9..64965.	all	-0.234758
NDUFV1..4723.	all	-0.23467
NDUFAF5..79133.	all	-0.234206
MTIF3..219402.	all	-0.234107
COA6..388753.	all	-0.232712
MRPS23..51649.	all	-0.232362
SGF29..112869.	all	-0.232311
SP3..6670.	all	-0.231993
NSUN4..387338.	all	-0.231855
CTDSPL2..51496.	all	-0.231058
ATP5PD..10476.	all	-0.23097
RCC1L..81554.	all	-0.230963
RTN4IP1..84816.	all	-0.230862
ISCA2..122961.	all	-0.230166
MRPL41..64975.	all	-0.230152
CAMLG..819.	all	-0.228772
COA4..51287.	all	-0.227009
NDUFB10..4716.	all	-0.225701
COX4I1..1327.	all	-0.225651
LIPT1..51601.	all	-0.224527
UNK..85451.	all	-0.22434
TFB1M..51106.	all	-0.223524
COA7..65260.	all	-0.223519
NDUFB2..4708.	all	-0.223274
LIG3..3980.	all	-0.222852
UQCRQ..27089.	all	-0.22144
RARS2..57038.	all	-0.221124
ZMYM3..9203.	all	-0.220692
C1QBP..708.	all	-0.219366
AARS2..57505.	all	-0.219316
TM2D2..83877.	all	-0.219079
CDAN1..146059.	all	-0.218674
FECH..2235.	all	-0.218021
NPLOC4..55666.	all	-0.217584
NDUFB11..54539.	all	-0.217538
LARS2..23395.	all	-0.217209
ECSIT..51295.	all	-0.216831
MTPAP..55149.	all	-0.216432
MRPL49..740.	all	-0.216073
GLCE..26035.	all	-0.215576
CDCA3..83461.	all	-0.214882
UBE2D3..7323.	all	-0.214743
MRM3..55178.	all	-0.214422
NDUFA2..4695.	all	-0.213994
NSUN2..54888.	all	-0.213671
MRPL10..124995.	all	-0.212875
MGAT1..4245.	all	-0.212721
NDUFAF7..55471.	all	-0.212264
CHMP4B..128866.	all	-0.211922
UBAP2L..9898.	all	-0.211899
PDCD10..11235.	all	-0.211426
NCAPD3..23310.	all	-0.211074
ATP5PF..522.	all	-0.210453
MRRF..92399.	all	-0.209701
LIAS..11019.	all	-0.20963
ZNF335..63925.	all	-0.209461
TAF12..6883.	all	-0.209404
AURKA..6790.	all	-0.209091
COX6A1..1337.	all	-0.20886
NDUFB7..4713.	all	-0.207217
NDUFAF8..284184.	all	-0.206648
SUB1..10923.	all	-0.20656
SSR2..6746.	all	-0.206342
MRPS33..51650.	all	-0.205926
KNTC1..9735.	all	-0.205384
MRPS35..60488.	all	-0.204932
QRSL1..55278.	all	-0.204864
MRPS24..64951.	all	-0.2047
GFM1..85476.	all	-0.204495
MTIF2..4528.	all	-0.203621
PSMA6..5687.	all	-0.203323
NUBPL..80224.	all	-0.203278
PPP2R1A..5518.	all	-0.203148
SLC25A3..5250.	all	-0.203086
ACAD9..28976.	all	-0.202999
HS2ST1..9653.	all	-0.202727
BPTF..2186.	all	-0.201911
TRERF1..55809.	all	-0.201632
DAPK3..1613.	all	-0.200834
PHF6..84295.	all	-0.200607
RNF8..9025.	all	-0.200101
MRPS28..28957.	all	-0.200097
MRPL14..64928.	all	-0.199961
FNTA..2339.	all	-0.19981
RPUSD4..84881.	all	-0.199477
MALSU1..115416.	all	-0.199306
CHD8..57680.	all	-0.199095
HNRNPA2B1..3181.	all	-0.199088
WASHC2C..253725.	all	-0.198777
ADNP..23394.	all	-0.198648
CXCL12..6387.	all	-0.198572
BARD1..580.	all	-0.198272
OPA1..4976.	all	-0.198186
PET100..100131801.	all	-0.198163
ADAMTSL4..54507.	all	-0.19816
POLG2..11232.	all	-0.197959
NPM3..10360.	all	-0.197656
OR2B3..442184.	all	-0.197172
COX5B..1329.	all	-0.196579
FOXK1..221937.	all	-0.19633
EOMES..8320.	all	-0.196169
PAGR1..79447.	all	-0.195975
CDC42BPG..55561.	all	-0.195818
HCCS..3052.	all	-0.195205
NDUFA11..126328.	all	-0.1952
TOX4..9878.	all	-0.195198
DIAPH3..81624.	all	-0.194212
ATP5ME..521.	all	-0.19377
MRPL47..57129.	all	-0.193706
EXT2..2132.	all	-0.193676
FBL..2091.	all	-0.193618
NMT1..4836.	all	-0.193568
PAIP1..10605.	all	-0.193305
ZNF37A..7587.	all	-0.193162
NGRN..51335.	all	-0.192327
DNAJB6..10049.	all	-0.192304
MAPK7..5598.	all	-0.192242
GCSH..2653.	all	-0.191985
MRPL39..54148.	all	-0.191813
DAXX..1616.	all	-0.191223
FOXG1..2290.	all	-0.191021
WIZ..58525.	all	-0.190967
NFU1..27247.	all	-0.190352
UQCR10..29796.	all	-0.190309
PHC3..80012.	all	-0.189844
MAP2K5..5607.	all	-0.189756
DDX28..55794.	all	-0.189046
RASSF4..83937.	all	-0.187569
TADA2B..93624.	all	-0.187529
CNOT7..29883.	all	-0.187319
RING1..6015.	all	-0.186993
CDC20..991.	all	-0.186902
GLRX5..51218.	all	-0.18686
SRD5A3..79644.	all	-0.186751
ADGRL2..23266.	all	-0.186727
CAPG..822.	all	-0.186696
ZNF22..7570.	all	-0.186638
NFRKB..4798.	all	-0.186637
MRPL4..51073.	all	-0.186193
HAUS5..23354.	all	-0.18595
ERRFI1..54206.	all	-0.185737
BCL9L..283149.	all	-0.185173
PCYT2..5833.	all	-0.184941
PTAR1..375743.	all	-0.184894
LRPPRC..10128.	all	-0.184726
TBRG4..9238.	all	-0.184693
TIMM17A..10440.	all	-0.184642
UQCC3..790955.	all	-0.184373
MRPL52..122704.	all	-0.183784
PAF1..54623.	all	-0.183504
COQ3..51805.	all	-0.182884
PRPF40A..55660.	all	-0.182828
MRPL19..9801.	all	-0.182806
MFN2..9927.	all	-0.182496
ERBB4..2066.	all	-0.182491
UBE2C..11065.	all	-0.182161
ATP5PO..539.	all	-0.181964
MRPL24..79590.	all	-0.181872
TFB2M..64216.	all	-0.181413
SLC25A32..81034.	all	-0.181407
SRSF5..6430.	all	-0.181345
GATC..283459.	all	-0.181198
GEN1..348654.	all	-0.180758
MRPL37..51253.	all	-0.180648
SAAL1..113174.	all	-0.180592
TMCO6..55374.	all	-0.180264
HMBS..3145.	all	-0.179951
CHCHD3..54927.	all	-0.179646
CXXC1..30827.	all	-0.178905
NAB1..4664.	all	-0.178799
SSBP1..6742.	all	-0.178759
ZBTB7A..51341.	all	-0.178693
UQCRB..7381.	all	-0.178654
DLD..1738.	all	-0.177712
TWNK..56652.	all	-0.177505
ZNF682..91120.	all	-0.177456
PPM1G..5496.	all	-0.177251
RBFOX2..23543.	all	-0.176995
SOX5..6660.	all	-0.176883
ZNF644..84146.	all	-0.176842
THAP11..57215.	all	-0.176607
DKK2..27123.	all	-0.176517
MRPL21..219927.	all	-0.176455
YWHAE..7531.	all	-0.175956
COX11..1353.	all	-0.175236
SLC25A26..115286.	all	-0.175048
COX16..51241.	all	-0.174514
CHTF8..54921.	all	-0.174232
ASNA1..439.	all	-0.174097
BRCA2..675.	all	-0.173999
MTO1..25821.	all	-0.173675
COG7..91949.	all	-0.173654
COX19..90639.	all	-0.173364
HAX1..10456.	all	-0.172897
KRIT1..889.	all	-0.172761
MTMR9..66036.	all	-0.172744
ZAR1..326340.	all	-0.172679
MCAT..27349.	all	-0.172553
RBMS1..5937.	all	-0.172471
SRBD1..55133.	all	-0.172236
KHDRBS1..10657.	all	-0.171801
ATP23..91419.	all	-0.171593
NDUFB4..4710.	all	-0.17118
ATAD5..79915.	all	-0.171171
NELFA..7469.	all	-0.171081
TMEM165..55858.	all	-0.170707
MTRNR2L8..100463486.	all	-0.17052
EGR4..1961.	all	-0.170047
CSF2..1437.	all	-0.169758
MRPL40..64976.	all	-0.169427
NDUFS3..4722.	all	-0.169309
CLSPN..63967.	all	-0.168374
UBE2Q1..55585.	all	-0.168177
SARS2..54938.	all	-0.168057
MRPL53..116540.	all	-0.168004
ACIN1..22985.	all	-0.167975
UQCRC2..7385.	all	-0.167641
RAB7A..7879.	all	-0.167487
BEND3..57673.	all	-0.167435
RAPGEF2..9693.	all	-0.167023
LUZP2..338645.	all	-0.166835
MIB1..57534.	all	-0.166822
MRPL18..29074.	all	-0.166574
ARHGAP27..201176.	all	-0.166519
ATMIN..23300.	all	-0.165728
CNOT2..4848.	all	-0.165659
ACTR5..79913.	all	-0.165483
SF3A2..8175.	all	-0.165295
CTNNBL1..56259.	all	-0.164888
ANKK1..255239.	all	-0.164431
TUT1..64852.	all	-0.164376
SNRNP48..154007.	all	-0.16369
MRPL11..65003.	all	-0.163523
GRAMD1A..57655.	all	-0.163359
NDUFA1..4694.	all	-0.163319
MS4A10..341116.	all	-0.16328
ROCK1..6093.	all	-0.163209
RPL12..6136.	all	-0.163181
SUZ12..23512.	all	-0.163027
MLH1..4292.	all	-0.162878
SLC9A6..10479.	all	-0.162675
TPX2..22974.	all	-0.162313
SLC25A28..81894.	all	-0.162043
PIAS4..51588.	all	-0.161722
ABT1..29777.	all	-0.161558
MRPL23..6150.	all	-0.161476
B4GALNT2..124872.	all	-0.161327
RPL24..6152.	all	-0.161208
MRPL2..51069.	all	-0.160941
PABPC1..26986.	all	-0.160776
SPOP..8405.	all	-0.160664
RRN3..54700.	all	-0.1605
MAPK6..5597.	all	-0.160322
GJC1..10052.	all	-0.160249
EIF6..3692.	all	-0.16021
MRPL22..29093.	all	-0.160144
FNTB..2342.	all	-0.159913
PHF8..23133.	all	-0.159592
COX6B1..1340.	all	-0.159306
HEY1..23462.	all	-0.159248
STRADB..55437.	all	-0.159119
E4F1..1877.	all	-0.158882
UBE2K..3093.	all	-0.15878
VARS2..57176.	all	-0.158244
TTF2..8458.	all	-0.158191
ATP5F1C..509.	all	-0.15807
MRPS18B..28973.	all	-0.157865
NFYA..4800.	all	-0.157626
RAP1B..5908.	all	-0.157569
FAF1..11124.	all	-0.157101
FAM117B..150864.	all	-0.156805
EXT1..2131.	all	-0.156712
VPS54..51542.	all	-0.156617
ACTR1A..10121.	all	-0.156301
XPOT..11260.	all	-0.156096
HIST2H3D..653604.	all	-0.155992
GCN1..10985.	all	-0.155959
ZNF33B..7582.	all	-0.155895
FOXN3..1112.	all	-0.155831
CLPB..81570.	all	-0.155825
ZNF16..7564.	all	-0.155535
SNRNP200..23020.	all	-0.154925
DYNLL1..8655.	all	-0.154786
SARS..6301.	all	-0.154702
SFTPB..6439.	all	-0.154613
MAGEH1..28986.	all	-0.154449
TAF6L..10629.	all	-0.153941
HECTD1..25831.	all	-0.153801
UBE2A..7319.	all	-0.153767
MRPS10..55173.	all	-0.153538
MRPS31..10240.	all	-0.153293
COG4..25839.	all	-0.152777
PQLC2..54896.	all	-0.152515
NPAT..4863.	all	-0.152491
SCO1..6341.	all	-0.152247
PLPPR4..9890.	all	-0.152039
DGUOK..1716.	all	-0.151862
ATP1B3..483.	all	-0.151763
POLA2..23649.	all	-0.151685
SMYD1..150572.	all	-0.151391
SLC5A4..6527.	all	-0.151366
COX14..84987.	all	-0.151155
B3GAT3..26229.	all	-0.150534
SLC35A2..7355.	all	-0.150384
FXR1..8087.	all	-0.149924
PLCG1..5335.	all	-0.149879
RNF138..51444.	all	-0.149832
BUB1..699.	all	-0.149814
MRPL28..10573.	all	-0.149637
ABCD2..225.	all	-0.149288
FBXO28..23219.	all	-0.149073
TGFBR2..7048.	all	-0.148992
ITGB1..3688.	all	-0.148947
DKK1..22943.	all	-0.148485
MEN1..4221.	all	-0.14808
DACH2..117154.	all	-0.147993
SRCAP..10847.	all	-0.14799
HIST2H2BF..440689.	all	-0.147731
MRPL17..63875.	all	-0.147636
SDR9C7..121214.	all	-0.14763
XPO6..23214.	all	-0.1475
RNF38..152006.	all	-0.147451
ATP5PB..515.	all	-0.147355
MAML2..84441.	all	-0.147298
CLEC16A..23274.	all	-0.147259
ZNHIT1..10467.	all	-0.147069
PPEF2..5470.	all	-0.146948
SGPL1..8879.	all	-0.146929
ZNF736..728927.	all	-0.14685
PPP1R16B..26051.	all	-0.14684
RMND1..55005.	all	-0.146725
BMI1..648.	all	-0.146692
TYMS..7298.	all	-0.146533
YPEL3..83719.	all	-0.146415
MTHFS..10588.	all	-0.146351
COX7C..1350.	all	-0.146279
SNU13..4809.	all	-0.146089
LHFPL1..340596.	all	-0.145857
MRPL13..28998.	all	-0.145567
MTMR6..9107.	all	-0.145409
PSENEN..55851.	all	-0.14521
GTPBP3..84705.	all	-0.145064
POLE3..54107.	all	-0.145042
PDHA1..5160.	all	-0.14464
PPP1CB..5500.	all	-0.144586
FXYD4..53828.	all	-0.144512
GPBP1..65056.	all	-0.14445
MRPS16..51021.	all	-0.14424
SPNS1..83985.	all	-0.14407
THUMPD1..55623.	all	-0.143912
TMED2..10959.	all	-0.143811
ANAPC13..25847.	all	-0.143796
UGGT1..56886.	all	-0.14319
UBE2E3..10477.	all	-0.143188
LCOR..84458.	all	-0.143158
LIMK2..3985.	all	-0.143072
OR6K3..391114.	all	-0.142922
MRPL55..128308.	all	-0.142865
COA3..28958.	all	-0.142801
OR4C46..119749.	all	-0.142783
PROS1..5627.	all	-0.142716
TENT5C..54855.	all	-0.142708
RRM2..6241.	all	-0.142681
CNOT3..4849.	all	-0.142428
GTF2F2..2963.	all	-0.142355
POU5F2..134187.	all	-0.142297
MARVELD2..153562.	all	-0.142084
AAMP..14.	all	-0.14208
PTPN11..5781.	all	-0.141975
WDR73..84942.	all	-0.141928
KIF14..9928.	all	-0.141836
MRPL3..11222.	all	-0.141829
IFT57..55081.	all	-0.141733
COMMD5..28991.	all	-0.141676
RBM39..9584.	all	-0.14161
DMAC2..55101.	all	-0.141141
SIN3B..23309.	all	-0.140993
NOTCH3..4854.	all	-0.14075
DSCC1..79075.	all	-0.140584
OTUB1..55611.	all	-0.140545
FAM53C..51307.	all	-0.140379
CS..1431.	all	-0.140074
ESRRA..2101.	all	-0.139963
PHB..5245.	all	-0.139945
FNDC9..408263.	all	-0.139911
GPAT2..150763.	all	-0.13968
NDRG3..57446.	all	-0.139551
SF3B1..23451.	all	-0.139513
COQ2..27235.	all	-0.139413
TAMM41..132001.	all	-0.139409
TM9SF4..9777.	all	-0.139394
VPS51..738.	all	-0.139031
LYG1..129530.	all	-0.138866
CLN6..54982.	all	-0.138682
MRPS21..54460.	all	-0.138466
DHX30..22907.	all	-0.138416
TXNDC9..10190.	all	-0.138278
OR5J2..282775.	all	-0.138246
NFAT5..10725.	all	-0.138143
COG5..10466.	all	-0.138037
BLOC1S1..2647.	all	-0.137747
IFT22..64792.	all	-0.137708
NASP..4678.	all	-0.137609
DHRS2..10202.	all	-0.137606
NOL6..65083.	all	-0.137552
GMEB1..10691.	all	-0.137547
RAE1..8480.	all	-0.137331
OR5D14..219436.	all	-0.137303
SERTAD2..9792.	all	-0.137181
RNGTT..8732.	all	-0.137112
HMGCR..3156.	all	-0.137059
KRTAP20.1..337975.	all	-0.136863
RFC3..5983.	all	-0.136804
ZNF154..7710.	all	-0.136444
SBF1..6305.	all	-0.136329
BRCA1..672.	all	-0.136253
SLC4A1AP..22950.	all	-0.136199
ZNF165..7718.	all	-0.135989
ICE2..79664.	all	-0.13594
ANAPC5..51433.	all	-0.135932
MAU2..23383.	all	-0.13593
MYO1C..4641.	all	-0.135843
CDC27..996.	all	-0.135814
WAPL..23063.	all	-0.135679
VPREB3..29802.	all	-0.135315
ARID4B..51742.	all	-0.135266
GPAT4..137964.	all	-0.135218
KDM4B..23030.	all	-0.135176
SLN..6588.	all	-0.135114
CENPP..401541.	all	-0.13504
C12orf45..121053.	all	-0.134985
EPHA6..285220.	all	-0.134979
ZC3H7B..23264.	all	-0.134923
SPANXN1..494118.	all	-0.134781
VPS37C..55048.	all	-0.134768
C12orf65..91574.	all	-0.134725
NANOS1..340719.	all	-0.134612
IL18R1..8809.	all	-0.134572
MRPS6..64968.	all	-0.134436
ALMS1..7840.	all	-0.134336
G3BP2..9908.	all	-0.134235
MVK..4598.	all	-0.134204
HSPB11..51668.	all	-0.134199
TENM4..26011.	all	-0.13401
KCNH8..131096.	all	-0.134007
STON2..85439.	all	-0.133975
BIRC6..57448.	all	-0.133935
NIPBL..25836.	all	-0.133838
IRAK3..11213.	all	-0.133802
SGO2..151246.	all	-0.133781
PON1..5444.	all	-0.133769
MEI4..101928601.	all	-0.13354
TRIP10..9322.	all	-0.133383
BORCS8..729991.	all	-0.133372
GALR3..8484.	all	-0.133235
TM9SF3..56889.	all	-0.133101
OR4B1..119765.	all	-0.13308
TAF1D..79101.	all	-0.133071
CCDC120..90060.	all	-0.132928
CCNJ..54619.	all	-0.13291
KDM5A..5927.	all	-0.132855
IPO9..55705.	all	-0.132742
ZW10..9183.	all	-0.132706
PPIP5K2..23262.	all	-0.1327
TRIM37..4591.	all	-0.132628
ATXN7L2..127002.	all	-0.13261
DDB2..1643.	all	-0.132609
RALGDS..5900.	all	-0.132412
ASB17..127247.	all	-0.132381
BRAP..8315.	all	-0.132322
COL11A1..1301.	all	-0.132278
XAGE2..9502.	all	-0.131999
MRPL38..64978.	all	-0.131959
TMPRSS11D..9407.	all	-0.131845
MED26..9441.	all	-0.131833
COX5A..9377.	all	-0.131811
OR4K15..81127.	all	-0.131678
MAPKAPK5..8550.	all	-0.131676
IQCF5..389124.	all	-0.131611
GJB3..2707.	all	-0.1316
CBX4..8535.	all	-0.131557
TAF8..129685.	all	-0.131342
HS6ST1..9394.	all	-0.131223
ATP6V1B2..526.	all	-0.131157
ATP10B..23120.	all	-0.131104
CAMK4..814.	all	-0.131072
ERCC4..2072.	all	-0.130814
CHTF18..63922.	all	-0.13079
TAF3..83860.	all	-0.130722
COX15..1355.	all	-0.1303
BID..637.	all	-0.130254
INTS2..57508.	all	-0.129973
PTPN2..5771.	all	-0.129648
ST3GAL4..6484.	all	-0.12959
ZNF92..168374.	all	-0.129371
HSP90AB1..3326.	all	-0.129259
TRMT10C..54931.	all	-0.129248
C4orf19..55286.	all	-0.129096
UBL4B..164153.	all	-0.128815
SNX27..81609.	all	-0.128757
PCF11..51585.	all	-0.128723
PPIAL4G..644591.	all	-0.128656
OR4A47..403253.	all	-0.128605
NBN..4683.	all	-0.128268
TTI1..9675.	all	-0.12823
DAP3..7818.	all	-0.128211
FMO4..2329.	all	-0.128157
CD2BP2..10421.	all	-0.128118
PITPNM1..9600.	all	-0.128093
ASTL..431705.	all	-0.128057
SELENOI..85465.	all	-0.128007
TANK..10010.	all	-0.127903
ST6GALNAC3..256435.	all	-0.127844
PRKACB..5567.	all	-0.127729
ZNF185..7739.	all	-0.127643
SMIM10..644538.	all	-0.127562
SFR1..119392.	all	-0.127554
DDX39B..7919.	all	-0.127237
ARAF..369.	all	-0.126971
GGT1..2678.	all	-0.126959
MRPL30..51263.	all	-0.126959
HOXA9..3205.	all	-0.126942
CCP110..9738.	all	-0.126877
RAD51AP2..729475.	all	-0.126837
PALM3..342979.	all	-0.126776
TMEM87B..84910.	all	-0.126716
PRPF31..26121.	all	-0.1267
RHAG..6005.	all	-0.126688
EXOG..9941.	all	-0.126681
CASP9..842.	all	-0.126504
TMOD3..29766.	all	-0.12649
FERMT2..10979.	all	-0.126478
EIF2AK4..440275.	all	-0.126473
KAT2A..2648.	all	-0.126472
COMT..1312.	all	-0.126274
SDHD..6392.	all	-0.126269
MRPL27..51264.	all	-0.126196
SLC10A4..201780.	all	-0.126179
UCHL5..51377.	all	-0.126088
MIEF1..54471.	all	-0.12597
ZNF511..118472.	all	-0.125801
NVL..4931.	all	-0.125756
NR5A2..2494.	all	-0.125729
ELMO2..63916.	all	-0.125592
VAPA..9218.	all	-0.125457
PALB2..79728.	all	-0.125347
PCGF3..10336.	all	-0.125295
MRPS18C..51023.	all	-0.125183
DRD3..1814.	all	-0.125027
LTO1..220064.	all	-0.124963
XYLT2..64132.	all	-0.124935
OR4C6..219432.	all	-0.124913
HSPA8..3312.	all	-0.124867
CYB561D2..11068.	all	-0.124775
SYS1..90196.	all	-0.124669
ADGRB3..577.	all	-0.124647
PRDM9..56979.	all	-0.124573
MED8..112950.	all	-0.124468
UQCC2..84300.	all	-0.124443
FIBIN..387758.	all	-0.124396
FKBP7..51661.	all	-0.124383
IMMT..10989.	all	-0.124357
PABPN1..8106.	all	-0.12416
THOC6..79228.	all	-0.124153
PCDHB1..29930.	all	-0.123986
HIST1H2BI..8346.	all	-0.123985
CTNNA3..29119.	all	-0.123972
SDHAF2..54949.	all	-0.12395
DGKZ..8525.	all	-0.123914
GON4L..54856.	all	-0.123887
MIGA1..374986.	all	-0.123822
RWDD4..201965.	all	-0.123812
C1orf105..92346.	all	-0.123772
TGM4..7047.	all	-0.123663
RASGEF1A..221002.	all	-0.123357
POFUT1..23509.	all	-0.123179
PGLYRP4..57115.	all	-0.123145
TWF1..5756.	all	-0.122967
TTC7B..145567.	all	-0.122956
TSN..7247.	all	-0.122952
HOMER3..9454.	all	-0.122942
RANBP3..8498.	all	-0.1229
DPH5..51611.	all	-0.122741
GATB..5188.	all	-0.122657
THAP1..55145.	all	-0.122648
AURKAIP1..54998.	all	-0.122634
OXCT1..5019.	all	-0.122555
FKBPL..63943.	all	-0.122519
ARHGAP30..257106.	all	-0.12248
IRF9..10379.	all	-0.122206
TARS2..80222.	all	-0.122192
PELI3..246330.	all	-0.122103
HIBCH..26275.	all	-0.1221
ZNF345..25850.	all	-0.122043
NDUFA4L2..56901.	all	-0.122026
MDP1..145553.	all	-0.121998
SSR3..6747.	all	-0.121966
STX6..10228.	all	-0.121889
AKIRIN1..79647.	all	-0.121835
ABCF3..55324.	all	-0.121819
TUBG1..7283.	all	-0.12176
MRPL50..54534.	all	-0.121739
EPC1..80314.	all	-0.121716
SPATA18..132671.	all	-0.12166
NLE1..54475.	all	-0.121489
ATP2B1..490.	all	-0.121451
LIPT2..387787.	all	-0.121357
TBRG1..84897.	all	-0.121272
ARHGAP21..57584.	all	-0.12122
CARS2..79587.	all	-0.121175
NPC1..4864.	all	-0.121072
ERAL1..26284.	all	-0.121057
NPIPB6..728741.	all	-0.120929
RNF128..79589.	all	-0.120827
ZYG11A..440590.	all	-0.120824
ITGB5..3693.	all	-0.120814
CRYGN..155051.	all	-0.120655
CCNI..10983.	all	-0.120502
EXTL3..2137.	all	-0.120453
PRR14..78994.	all	-0.120254
USP51..158880.	all	-0.120021
RALYL..138046.	all	-0.120004
FXN..2395.	all	-0.119996
CDC5L..988.	all	-0.119951
SYNPO2L..79933.	all	-0.119875
DKK4..27121.	all	-0.119861
FAM229A..100128071.	all	-0.119798
CKS1B..1163.	all	-0.119724
ARL13B..200894.	all	-0.119709
TLK2..11011.	all	-0.119621
SCYL2..55681.	all	-0.119572
GPD1L..23171.	all	-0.119519
TEX9..374618.	all	-0.119496
C16orf92..146378.	all	-0.119334
HSDL1..83693.	all	-0.119219
SGIP1..84251.	all	-0.119133
ZNF606..80095.	all	-0.119027
DPPA5..340168.	all	-0.118867
GDPD2..54857.	all	-0.118818
HARBI1..283254.	all	-0.118708
HDAC9..9734.	all	-0.11869
QSER1..79832.	all	-0.118672
CDH10..1008.	all	-0.118638
AGO1..26523.	all	-0.118634
CATSPER1..117144.	all	-0.118356
RNF40..9810.	all	-0.118285
IDE..3416.	all	-0.118074
RTEL1..51750.	all	-0.118035
PLAUR..5329.	all	-0.117998
DUS4L..11062.	all	-0.117966
AQP2..359.	all	-0.117926
ZNF311..282890.	all	-0.117648
GLT8D2..83468.	all	-0.117625
ID2..3398.	all	-0.117462
SETD1B..23067.	all	-0.117284
CRISP3..10321.	all	-0.11727
PAFAH1B2..5049.	all	-0.11727
ARMC7..79637.	all	-0.117252
DIDO1..11083.	all	-0.117212
PEAK1..79834.	all	-0.117199
EPAS1..2034.	all	-0.116774
GAS2L1..10634.	all	-0.116706
PROCA1..147011.	all	-0.116688
MEOX2..4223.	all	-0.116658
ISG20L2..81875.	all	-0.116371
MRTFB..57496.	all	-0.116327
PLA2G12A..81579.	all	-0.116324
A2M..2.	all	-0.116291
TMEM11..8834.	all	-0.116162
PDIA6..10130.	all	-0.116134
IFFO2..126917.	all	-0.116049
GSTT2B..653689.	all	-0.116023
ACTL6A..86.	all	-0.116021
ZNF107..51427.	all	-0.11598
TRIM71..131405.	all	-0.115432
GRM1..2911.	all	-0.115408
SOX15..6665.	all	-0.115374
GOLGA5..9950.	all	-0.115372
CELF1..10658.	all	-0.115326
FAM47A..158724.	all	-0.115303
SCD5..79966.	all	-0.115279
SSH3..54961.	all	-0.115222
GBP1..2633.	all	-0.115104
YPEL4..219539.	all	-0.115033
CD8A..925.	all	-0.114939
DHCR24..1718.	all	-0.114842
XRCC2..7516.	all	-0.114841
ASXL1..171023.	all	-0.114646
GPR17..2840.	all	-0.114637
SAP30BP..29115.	all	-0.11454
MRPL34..64981.	all	-0.114502
DYSF..8291.	all	-0.114461
GDPD3..79153.	all	-0.114448
NHLRC4..283948.	all	-0.114438
CDC37..11140.	all	-0.114384
TEK..7010.	all	-0.114172
ANG..283.	all	-0.114145
MRPL35..51318.	all	-0.11391
KLF8..11279.	all	-0.113888
RCSD1..92241.	all	-0.113878
MAGI2..9863.	all	-0.113847
DNAL4..10126.	all	-0.113817
WFDC13..164237.	all	-0.113753
ZFAND4..93550.	all	-0.113694
FUT5..2527.	all	-0.113659
TSR3..115939.	all	-0.113653
UBTF..7343.	all	-0.113626
OR5AK2..390181.	all	-0.113611
RPL13A..23521.	all	-0.113517
CCDC7..79741.	all	-0.11351
SLC16A1..6566.	all	-0.113451
BLMH..642.	all	-0.113394
UROS..7390.	all	-0.113346
EHMT1..79813.	all	-0.113181
KAT5..10524.	all	-0.113175
CDCA5..113130.	all	-0.113051
WDFY4..57705.	all	-0.113001
HIST1H2BM..8342.	all	-0.112973
CHST7..56548.	all	-0.112924
ABRAXAS2..23172.	all	-0.112716
LMF1..64788.	all	-0.112608
CIART..148523.	all	-0.112604
IL9R..3581.	all	-0.112299
HSD3B7..80270.	all	-0.112273
OR4C13..283092.	all	-0.112193
GSX2..170825.	all	-0.11219
SLC5A5..6528.	all	-0.112166
CBX5..23468.	all	-0.112159
BMPR2..659.	all	-0.112142
STAP1..26228.	all	-0.112103
MAL..4118.	all	-0.112093
DAGLA..747.	all	-0.11209
CFAP221..200373.	all	-0.112066
ATP6V1A..523.	all	-0.112041
TLCD1..116238.	all	-0.111976
KLK6..5653.	all	-0.111967
SCN4B..6330.	all	-0.111963
TMEM63C..57156.	all	-0.111948
ZZEF1..23140.	all	-0.111911
PTBP1..5725.	all	-0.111844
VTI1B..10490.	all	-0.111731
SART3..9733.	all	-0.111681
RPS11..6205.	all	-0.11163
A1CF..29974.	all	-0.111579
OR6C76..390326.	all	-0.111492
OPN5..221391.	all	-0.111491
ACTL8..81569.	all	-0.111461
HIST1H2BD..3017.	all	-0.111453
TARBP1..6894.	all	-0.111417
LIMS2..55679.	all	-0.111382
CDC42SE2..56990.	all	-0.111316
RBM8A..9939.	all	-0.111257
RBP3..5949.	all	-0.111153
MORN3..283385.	all	-0.111
ZXDB..158586.	all	-0.110996
PLEKHG5..57449.	all	-0.110954
INTS11..54973.	all	-0.110913
INO80D..54891.	all	-0.110858
CNTN1..1272.	all	-0.110721
ADM5..199800.	all	-0.110678
ZSWIM7..125150.	all	-0.110677
ZBTB24..9841.	all	-0.110671
NUMA1..4926.	all	-0.110666
MAATS1..89876.	all	-0.110643
ZNF33A..7581.	all	-0.110637
DCTPP1..79077.	all	-0.110603
DNLZ..728489.	all	-0.110577
CDK5RAP3..80279.	all	-0.110551
SNX29..92017.	all	-0.110467
LRRD1..401387.	all	-0.110413
MYBPHL..343263.	all	-0.110411
KDF1..126695.	all	-0.110302
HIST1H4I..8294.	all	-0.110288
TRIM40..135644.	all	-0.110226
TBC1D1..23216.	all	-0.110185
ZC3H7A..29066.	all	-0.110183
PPA1..5464.	all	-0.110145
ERP44..23071.	all	-0.110121
NDUFA4..4697.	all	-0.110031
SETX..23064.	all	-0.109979
BTG3..10950.	all	-0.109977
CPSF6..11052.	all	-0.109976
ALOXE3..59344.	all	-0.109954
MUC7..4589.	all	-0.10993
TMF1..7110.	all	-0.109892
ARFRP1..10139.	all	-0.109888
ATP6V1H..51606.	all	-0.109884
KCND2..3751.	all	-0.109776
RPL36AL..6166.	all	-0.109766
SLC27A1..376497.	all	-0.109715
NUP50..10762.	all	-0.1097
IFT88..8100.	all	-0.109694
UGT8..7368.	all	-0.109664
RBM41..55285.	all	-0.10963
AWAT1..158833.	all	-0.10963
MTMR2..8898.	all	-0.109616
ZMYM4..9202.	all	-0.109561
FOXP3..50943.	all	-0.109453
H2AFX..3014.	all	-0.10945
ZBTB38..253461.	all	-0.109311
RPL9..6133.	all	-0.109272
ZDHHC8..29801.	all	-0.109212
HPN..3249.	all	-0.109175
HNRNPA1..3178.	all	-0.109137
CPNE6..9362.	all	-0.109113
ACP5..54.	all	-0.109019
PMVK..10654.	all	-0.108939
MAP1LC3B2..643246.	all	-0.108905
TMEM44..93109.	all	-0.108826
NODAL..4838.	all	-0.108793
ANGEL1..23357.	all	-0.108778
FAM222B..55731.	all	-0.108777
LIG1..3978.	all	-0.10871
SLC10A1..6554.	all	-0.108636
SS18L2..51188.	all	-0.108548
NXPH2..11249.	all	-0.108546
NTSR2..23620.	all	-0.108436
HSPA14..51182.	all	-0.108425
POF1B..79983.	all	-0.108368
SYCE1..93426.	all	-0.108344
NR0B2..8431.	all	-0.10832
MGAT5..4249.	all	-0.10819
NRXN3..9369.	all	-0.108161
R3HCC1..203069.	all	-0.108098
ANKRD30B..374860.	all	-0.108053
DNASE1L3..1776.	all	-0.107918
CENPC..1060.	all	-0.107859
ARHGEF11..9826.	all	-0.10782
MRPL12..6182.	all	-0.107774
S100A16..140576.	all	-0.107358
HTRA2..27429.	all	-0.107345
PTK2..5747.	all	-0.107345
BANF1..8815.	all	-0.10731
CEP85L..387119.	all	-0.107252
C20orf144..128864.	all	-0.107084
SLC43A1..8501.	all	-0.107076
PROM2..150696.	all	-0.107027
FYCO1..79443.	all	-0.106906
BTAF1..9044.	all	-0.106873
TXK..7294.	all	-0.10681
CRISP1..167.	all	-0.106789
PSAP..5660.	all	-0.106699
CLSTN1..22883.	all	-0.106577
STK26..51765.	all	-0.106571
TMEM258..746.	all	-0.106552
RNF125..54941.	all	-0.106497
LRP1B..53353.	all	-0.106483
WDR45..11152.	all	-0.106425
ALDOC..230.	all	-0.106412
RBM48..84060.	all	-0.1064
TRAF4..9618.	all	-0.10633
MYO1D..4642.	all	-0.106265
PSMB5..5693.	all	-0.106154
CUTA..51596.	all	-0.106066
NELFB..25920.	all	-0.10605
NOC4L..79050.	all	-0.105884
PZP..5858.	all	-0.10581
USP16..10600.	all	-0.105804
GDF1..2657.	all	-0.105722
GTF2A1..2957.	all	-0.105704
CCDC125..202243.	all	-0.105646
C16orf72..29035.	all	-0.105568
TRPS1..7227.	all	-0.105508
TEX28..1527.	all	-0.105413
TIMM23..100287932.	all	-0.105278
IER5..51278.	all	-0.105276
CHM..1121.	all	-0.105227
NCLN..56926.	all	-0.105143
KIF2C..11004.	all	-0.105061
KIF11..3832.	all	-0.105033
FNDC7..163479.	all	-0.105026
GID4..79018.	all	-0.104963
KBTBD7..84078.	all	-0.104954
TMEM161B..153396.	all	-0.104931
POTEH..23784.	all	-0.10488
MED13..9969.	all	-0.10478
SLC35B4..84912.	all	-0.104733
SUPT5H..6829.	all	-0.10472
LYG2..254773.	all	-0.104717
UQCRFS1..7386.	all	-0.104685
PTP4A1..7803.	all	-0.104639
FAM178B..51252.	all	-0.104495
ZNF354B..117608.	all	-0.104374
FARS2..10667.	all	-0.104363
CEP250..11190.	all	-0.104326
ANKRD17..26057.	all	-0.104302
UTP11..51118.	all	-0.104284
VPS29..51699.	all	-0.10422
SEPT14..346288.	all	-0.104087
PA2G4..5036.	all	-0.104083
ACOXL..55289.	all	-0.10407
SLC25A52..147407.	all	-0.104066
MRS2..57380.	all	-0.104044
MFSD2B..388931.	all	-0.103947
ASL..435.	all	-0.103941
PRPF6..24148.	all	-0.103916
DNM1L..10059.	all	-0.103899
MRAP..56246.	all	-0.103776
ACTL9..284382.	all	-0.103737
RENBP..5973.	all	-0.103724
CPAMD8..27151.	all	-0.103716
QPRT..23475.	all	-0.103677
ITGA1..3672.	all	-0.10367
LHCGR..3973.	all	-0.103576
IL6R..3570.	all	-0.103347
H3F3A..3020.	all	-0.103345
C8orf59..401466.	all	-0.103149
GK..2710.	all	-0.103143
FAM71C..196472.	all	-0.102926
VIPAS39..63894.	all	-0.102897
BECN1..8678.	all	-0.102873
ZDHHC5..25921.	all	-0.102855
MRPS22..56945.	all	-0.102853
DDX42..11325.	all	-0.102829
SPATS1..221409.	all	-0.102797
MRPL51..51258.	all	-0.102782
CALHM3..119395.	all	-0.102681
SPCS3..60559.	all	-0.102663
PRKRA..8575.	all	-0.102638
DIO2..1734.	all	-0.102597
DNTTIP1..116092.	all	-0.102493
GEMIN2..8487.	all	-0.102454
PIN4..5303.	all	-0.102413
C17orf64..124773.	all	-0.102367
DPP9..91039.	all	-0.102338
ECD..11319.	all	-0.102315
CEP55..55165.	all	-0.102277
GABRG2..2566.	all	-0.102259
PAXIP1..22976.	all	-0.10215
ITPK1..3705.	all	-0.102113
WDR19..57728.	all	-0.101911
GNLY..10578.	all	-0.101895
BCAT2..587.	all	-0.101822
CCR8..1237.	all	-0.101799
ALCAM..214.	all	-0.101769
STAP2..55620.	all	-0.101769
RGS4..5999.	all	-0.101643
CDC6..990.	all	-0.101606
SLFN13..146857.	all	-0.101545
TRIM45..80263.	all	-0.101537
RFX4..5992.	all	-0.101517
CCDC73..493860.	all	-0.101438
VSX1..30813.	all	-0.101428
RPL14..9045.	all	-0.101365
ACOT12..134526.	all	-0.10114
MTRF1L..54516.	all	-0.101131
EVA1B..55194.	all	-0.101124
BPIFB3..359710.	all	-0.101096
GDF10..2662.	all	-0.101096
CARD18..59082.	all	-0.101092
LRP2..4036.	all	-0.10105
COQ4..51117.	all	-0.101028
OR8K5..219453.	all	-0.101007
MRPL45..84311.	all	-0.101004
TYK2..7297.	all	-0.100981
NARS2..79731.	all	-0.100962
LRRC26..389816.	all	-0.100911
UHRF2..115426.	all	-0.10087
CA8..767.	all	-0.100868
KRT17..3872.	all	-0.100853
IL18RAP..8807.	all	-0.100812
HPCAL1..3241.	all	-0.100804
KCNJ3..3760.	all	-0.100776
ZNF148..7707.	all	-0.100767
TOP1..7150.	all	-0.100752
C22orf15..150248.	all	-0.100699
CDT1..81620.	all	-0.100678
DNAJC10..54431.	all	-0.100633
MDGA2..161357.	all	-0.100542
PYURF..100996939.	all	-0.100531
CA10..56934.	all	-0.100527
GPR1..2825.	all	-0.100488
FNDC3B..64778.	all	-0.100425
SLC35E1..79939.	all	-0.100407
MZT2B..80097.	all	-0.100405
TXN2..25828.	all	-0.100388
LRRC55..219527.	all	-0.100375
ROCK2..9475.	all	-0.100356
REG4..83998.	all	-0.100336
SLC28A1..9154.	all	-0.100327
ZFYVE26..23503.	all	-0.100319
UGT2B15..7366.	all	-0.100268
RABL3..285282.	all	-0.100252
USP44..84101.	all	-0.100232
GNAT1..2779.	all	-0.100218
ARHGEF38..54848.	all	-0.100211
UBE2G1..7326.	all	-0.100001
LNX1..84708.	all	-0.0999752
ARL9..132946.	all	-0.0999732
ACSF2..80221.	all	-0.0999222
PRMT2..3275.	all	-0.0999131
SENP1..29843.	all	-0.0998679
VCL..7414.	all	-0.0997956
ORC2..4999.	all	-0.0997895
ZWILCH..55055.	all	-0.0996903
SLC6A15..55117.	all	-0.0996725
TRNAU1AP..54952.	all	-0.0996521
STX5..6811.	all	-0.0996485
RORB..6096.	all	-0.0995354
CTSV..1515.	all	-0.099518
SRSF11..9295.	all	-0.0994664
SON..6651.	all	-0.0994372
CLEC9A..283420.	all	-0.0994237
MUL1..79594.	all	-0.0992716
LENG1..79165.	all	-0.09925
HRASLS5..117245.	all	-0.0992288
ATP5F1E..514.	all	-0.0991962
SLC4A7..9497.	all	-0.0991805
SNAPC4..6621.	all	-0.099125
TLR9..54106.	all	-0.0991207
IRGQ..126298.	all	-0.0991113
LYRM7..90624.	all	-0.0990885
ACVR2B..93.	all	-0.0990382
CA5B..11238.	all	-0.0990041
SF3B4..10262.	all	-0.0989361
ZP1..22917.	all	-0.098936
SSBP4..170463.	all	-0.098891
CWH43..80157.	all	-0.0988833
UNG..7374.	all	-0.0988094
FAM219A..203259.	all	-0.098783
NCAPG2..54892.	all	-0.0987162
BPIFA2..140683.	all	-0.0986555
LRRC66..339977.	all	-0.0985634
UBE3A..7337.	all	-0.0984866
ZNF557..79230.	all	-0.0983608
AKT1..207.	all	-0.0983522
CHAD..1101.	all	-0.0983419
MRC1..4360.	all	-0.0983071
KIF1BP..26128.	all	-0.0982365
LCT..3938.	all	-0.0981795
OR13A1..79290.	all	-0.0981168
IRF1..3659.	all	-0.0980814
WDR37..22884.	all	-0.0980788
SLA..6503.	all	-0.0980681
TRAF3IP2..10758.	all	-0.0979594
FASN..2194.	all	-0.0979521
NUP205..23165.	all	-0.0979069
LGSN..51557.	all	-0.0978376
SGTB..54557.	all	-0.0977926
NUB1..51667.	all	-0.0977685
ATP2B3..492.	all	-0.0977672
VCPIP1..80124.	all	-0.0977584
CXCR4..7852.	all	-0.097752
TMEM199..147007.	all	-0.0977024
PUM1..9698.	all	-0.0976616
CEPT1..10390.	all	-0.0976425
SMTN..6525.	all	-0.0976225
FAT4..79633.	all	-0.0975956
FANCG..2189.	all	-0.0975664
ATXN2L..11273.	all	-0.0974565
AGAP2..116986.	all	-0.0974472
CTSW..1521.	all	-0.0974074
PAPSS1..9061.	all	-0.0973539
SPANXB1..728695.	all	-0.0973342
UQCRC1..7384.	all	-0.0973157
ARL6IP5..10550.	all	-0.0973062
SNCB..6620.	all	-0.097301
OR5A2..219981.	all	-0.0972762
QRICH1..54870.	all	-0.0971564
NOP2..4839.	all	-0.097153
CEP192..55125.	all	-0.0971367
UNC45A..55898.	all	-0.0971336
KBTBD3..143879.	all	-0.0971327
MAP3K2..10746.	all	-0.097076
FOXN1..8456.	all	-0.0970687
OIT3..170392.	all	-0.0970633
IFIT3..3437.	all	-0.0970607
CANT1..124583.	all	-0.0970348
KCNAB3..9196.	all	-0.0969995
ORC1..4998.	all	-0.0969478
NOX5..79400.	all	-0.0969372
MYL9..10398.	all	-0.0969181
NME7..29922.	all	-0.096911
RRS1..23212.	all	-0.0968944
GYG2..8908.	all	-0.0968657
PLD5..200150.	all	-0.0968604
TRAM1L1..133022.	all	-0.0967797
TPRA1..131601.	all	-0.0967459
XRCC3..7517.	all	-0.0967419
VPS35..55737.	all	-0.0967384
MDM4..4194.	all	-0.0966803
TRIP12..9320.	all	-0.0966659
TM4SF1..4071.	all	-0.0965528
PCTP..58488.	all	-0.0964997
RNASEH1..246243.	all	-0.096484
HUWE1..10075.	all	-0.0964795
PDSS2..57107.	all	-0.0964673
PPP2CA..5515.	all	-0.0964502
NOL4..8715.	all	-0.0963573
INPP5E..56623.	all	-0.0963553
MOSMO..730094.	all	-0.0963317
SARNP..84324.	all	-0.0962924
WDR6..11180.	all	-0.0962684
TRUB2..26995.	all	-0.0962505
RACGAP1..29127.	all	-0.0962392
CSF3R..1441.	all	-0.0962206
PPA2..27068.	all	-0.0961853
COL3A1..1281.	all	-0.0961699
ZNF74..7625.	all	-0.0961522
SLC51B..123264.	all	-0.0961479
INHBE..83729.	all	-0.0961058
BEND6..221336.	all	-0.0960981
ADA2..51816.	all	-0.0960687
TLK1..9874.	all	-0.0960556
ZDHHC22..283576.	all	-0.0960356
TECRL..253017.	all	-0.0959166
CYB5RL..606495.	all	-0.0958359
FDX1..2230.	all	-0.0957733
FGD2..221472.	all	-0.0956988
VPS41..27072.	all	-0.0956139
SH2D2A..9047.	all	-0.0955906
AASDHPPT..60496.	all	-0.0955777
GNG10..2790.	all	-0.0955631
RNASE2..6036.	all	-0.0955264
DHX38..9785.	all	-0.0955241
TPST2..8459.	all	-0.0955038
FAAP100..80233.	all	-0.0954996
MRPS26..64949.	all	-0.0953587
SGSM2..9905.	all	-0.0953573
MTCH2..23788.	all	-0.095289
MLIP..90523.	all	-0.0952786
OR8H1..219469.	all	-0.0952688
UBE2J2..118424.	all	-0.0952402
NKAPL..222698.	all	-0.0952309
HES7..84667.	all	-0.0952142
PSMD1..5707.	all	-0.095163
APEX2..27301.	all	-0.0951347
CTF1..1489.	all	-0.0950739
CETP..1071.	all	-0.0950306
ZSCAN21..7589.	all	-0.095002
PSMD12..5718.	all	-0.0948918
PSD..5662.	all	-0.0948755
PRKCH..5583.	all	-0.0948213
TM6SF1..53346.	all	-0.0947978
GRPEL2..134266.	all	-0.0947621
CHEK1..1111.	all	-0.0946994
NOLC1..9221.	all	-0.0946968
ZNF30..90075.	all	-0.0946923
POU6F2..11281.	all	-0.0946153
SRRM2..23524.	all	-0.0944974
NCK2..8440.	all	-0.0944079
POM121L12..285877.	all	-0.0943722
L1CAM..3897.	all	-0.0943486
CST6..1474.	all	-0.0942623
MFNG..4242.	all	-0.0942461
BPIFB1..92747.	all	-0.0942333
PKHD1L1..93035.	all	-0.0941773
OTUD3..23252.	all	-0.0941655
KCNK17..89822.	all	-0.0941473
TRAPPC8..22878.	all	-0.0939672
TEX47..219557.	all	-0.0939096
R3HDM2..22864.	all	-0.0938809
DAZAP1..26528.	all	-0.0938681
MYH11..4629.	all	-0.093772
UVRAG..7405.	all	-0.0937362
SNAP23..8773.	all	-0.0936791
EIF3K..27335.	all	-0.0936702
EFCAB13..124989.	all	-0.0936307
PLXNA3..55558.	all	-0.0935755
PGBD4..161779.	all	-0.0935661
ERCC8..1161.	all	-0.0935504
STOML2..30968.	all	-0.0934785
MDH2..4191.	all	-0.0934785
PAK1..5058.	all	-0.0934386
BRIP1..83990.	all	-0.0933931
PRMT6..55170.	all	-0.0933824
TENM1..10178.	all	-0.093262
DNAJA3..9093.	all	-0.0932204
ITGA2B..3674.	all	-0.0931935
ZNF429..353088.	all	-0.0931799
NDUFA3..4696.	all	-0.0931297
ZC3H3..23144.	all	-0.09312
AZGP1..563.	all	-0.0931086
CASC10..399726.	all	-0.0930747
SRP14..6727.	all	-0.0930077
TEKT4..150483.	all	-0.0929928
C6orf136..221545.	all	-0.0929728
KCMF1..56888.	all	-0.0928751
MCM4..4173.	all	-0.0928571
RUVBL2..10856.	all	-0.0926774
WDR89..112840.	all	-0.0926199
SPAG6..9576.	all	-0.092614
PDE4DIP..9659.	all	-0.0926016
XRCC1..7515.	all	-0.0925836
SLC34A1..6569.	all	-0.092549
RPP25..54913.	all	-0.0924401
GPX6..257202.	all	-0.0924273
PTGDR2..11251.	all	-0.0924238
ZNF681..148213.	all	-0.0924221
IDH1..3417.	all	-0.0924058
RSRC2..65117.	all	-0.0923745
DAPK2..23604.	all	-0.0923634
HCK..3055.	all	-0.0923618
CYC1..1537.	all	-0.0923336
FUS..2521.	all	-0.0922958
SNRPA..6626.	all	-0.0922279
SUCO..51430.	all	-0.0920058
CCHCR1..54535.	all	-0.0919968
COPE..11316.	all	-0.0919665
RFX6..222546.	all	-0.091925
YARS2..51067.	all	-0.0918607
TTC4..7268.	all	-0.0918546
TPPP2..122664.	all	-0.0918527
MPP3..4356.	all	-0.0918395
RUFY2..55680.	all	-0.0918263
SP9..100131390.	all	-0.0918224
MAP4K4..9448.	all	-0.0916185
NDUFA5..4698.	all	-0.0915901
KLHDC3..116138.	all	-0.0915852
RTKN2..219790.	all	-0.09154
ZNF562..54811.	all	-0.0915123
DNAJC13..23317.	all	-0.0914822
ARL10..285598.	all	-0.091455
HERC1..8925.	all	-0.0913564
CINP..51550.	all	-0.091356
DNAJC9..23234.	all	-0.0913527
CCDC74B..91409.	all	-0.0913467
HERC3..8916.	all	-0.0913231
FBXO30..84085.	all	-0.0912994
PANK4..55229.	all	-0.0911533
OR4N5..390437.	all	-0.0911176
SLCO3A1..28232.	all	-0.0910663
KIF1A..547.	all	-0.0910649
DHX16..8449.	all	-0.0910575
BIRC5..332.	all	-0.0909959
TCERG1..10915.	all	-0.0908745
ZSCAN20..7579.	all	-0.0907793
SPA17..53340.	all	-0.0907749
DENND2D..79961.	all	-0.0907251
PLA2G10..8399.	all	-0.0907096
ZNF837..116412.	all	-0.0907021
PCDH7..5099.	all	-0.0906936
NOTCH2..4853.	all	-0.0906604
IAPP..3375.	all	-0.0905845
CARMIL3..90668.	all	-0.0905687
DDX27..55661.	all	-0.0905653
TEAD3..7005.	all	-0.0905469
CABP4..57010.	all	-0.0904884
TMEM121B..27439.	all	-0.0904467
GK2..2712.	all	-0.0904254
PPIG..9360.	all	-0.0904246
SLC2A3..6515.	all	-0.0904054
PUS1..80324.	all	-0.0903895
SDHAF1..644096.	all	-0.0903857
PMP22..5376.	all	-0.0903659
CTIF..9811.	all	-0.0903357
OR10AD1..121275.	all	-0.0902488
REEP1..65055.	all	-0.0902137
GPLD1..2822.	all	-0.0902131
U2SURP..23350.	all	-0.0901186
B2M..567.	all	-0.0901073
RABL2A..11159.	all	-0.0901011
UBB..7314.	all	-0.0900594
MRPS14..63931.	all	-0.0900234
MDGA1..266727.	all	-0.0899981
HORMAD2..150280.	all	-0.089944
ZNF485..220992.	all	-0.0898475
ANXA8L1..728113.	all	-0.0898177
CEP170..9859.	all	-0.0898052
RABGGTA..5875.	all	-0.0897093
ING5..84289.	all	-0.0896967
GDF2..2658.	all	-0.0896828
CHRNA7..1139.	all	-0.0896718
SLC25A22..79751.	all	-0.0896389
IL3..3562.	all	-0.0896216
SHMT2..6472.	all	-0.0895474
NUSAP1..51203.	all	-0.0895017
HEATR9..256957.	all	-0.0894818
GJB6..10804.	all	-0.0894797
RET..5979.	all	-0.0894581
OR10G2..26534.	all	-0.0894216
GPR155..151556.	all	-0.0893808
CSTL1..128817.	all	-0.0893645
ME3..10873.	all	-0.0893604
RBM42..79171.	all	-0.0893347
SMR3B..10879.	all	-0.089333
VMA21..203547.	all	-0.0893039
RBFA..79863.	all	-0.0892803
DDO..8528.	all	-0.089254
PTPN13..5783.	all	-0.0891691
ZNF630..57232.	all	-0.0890708
KIAA0319L..79932.	all	-0.0890543
RNF185..91445.	all	-0.0889542
ZNF594..84622.	all	-0.0888946
PKNOX1..5316.	all	-0.0888934
SCRN1..9805.	all	-0.0888778
DNAH7..56171.	all	-0.0888702
GABRD..2563.	all	-0.0888616
ZNF605..100289635.	all	-0.0887926
HCFC2..29915.	all	-0.0887337
SRGAP1..57522.	all	-0.0886962
ITPRIP..85450.	all	-0.0886751
PFKFB1..5207.	all	-0.0886419
OS9..10956.	all	-0.0886039
HCN1..348980.	all	-0.0885798
EIF1B..10289.	all	-0.0885741
ZNHIT3..9326.	all	-0.0885616
TM4SF20..79853.	all	-0.088506
INO80B..83444.	all	-0.0884998
ADGRF4..221393.	all	-0.0884949
MRPL1..65008.	all	-0.0884616
TEX37..200523.	all	-0.0884082
TTC23L..153657.	all	-0.0883834
CTSG..1511.	all	-0.0883637
FAM98B..283742.	all	-0.0883522
ERV3.1..2086.	all	-0.0882824
CFHR3..10878.	all	-0.0882702
CCL28..56477.	all	-0.0882694
PSME3..10197.	all	-0.0882512
PRR15L..79170.	all	-0.0882474
NLRP2..55655.	all	-0.0881853
NIF3L1..60491.	all	-0.0881709
PRG2..5553.	all	-0.0881589
SLC37A3..84255.	all	-0.0880925
OR2A7..401427.	all	-0.0880786
ADAMTS14..140766.	all	-0.0880561
ATP10D..57205.	all	-0.0880251
PCED1B..91523.	all	-0.0879984
CRYGC..1420.	all	-0.087967
TDRD1..56165.	all	-0.0878912
HPS4..89781.	all	-0.0878789
CADPS2..93664.	all	-0.0878774
NXPE4..54827.	all	-0.0878054
PRPF39..55015.	all	-0.0877269
ZNF692..55657.	all	-0.0877155
ARID5B..84159.	all	-0.0876985
WDR24..84219.	all	-0.0876914
BCL2L2..599.	all	-0.0876708
PXYLP1..92370.	all	-0.0876466
MEAF6..64769.	all	-0.0876252
ADAMTS7..11173.	all	-0.0875593
MAPKAPK3..7867.	all	-0.0874814
MROH2B..133558.	all	-0.0874641
OR4K13..390433.	all	-0.0874175
SUDS3..64426.	all	-0.0874151
TDP2..51567.	all	-0.0873934
SSX2IP..117178.	all	-0.0873477
PROC..5624.	all	-0.087296
TTC24..164118.	all	-0.0872876
GGA1..26088.	all	-0.0872572
OR2G3..81469.	all	-0.0871932
CLCN1..1180.	all	-0.0869372
NUP62..23636.	all	-0.0869087
RAB2A..5862.	all	-0.0868071
USP19..10869.	all	-0.0867668
PPRC1..23082.	all	-0.0867654
RASGRF2..5924.	all	-0.0867155
OR5K4..403278.	all	-0.0866375
INTS5..80789.	all	-0.0866184
DNAJC19..131118.	all	-0.0865845
ODF3L2..284451.	all	-0.086582
SPP1..6696.	all	-0.086576
RNF146..81847.	all	-0.0865702
AMOT..154796.	all	-0.0865113
HIST1H2BK..85236.	all	-0.0864074
RNASE13..440163.	all	-0.0863779
TRA2B..6434.	all	-0.0863771
PDGFRA..5156.	all	-0.0863707
MRPL57..78988.	all	-0.0863152
IL22..50616.	all	-0.086304
CCL16..6360.	all	-0.0862446
PGLS..25796.	all	-0.0862439
FGF1..2246.	all	-0.0862222
LY6G5C..80741.	all	-0.0861655
ADAM10..102.	all	-0.0861549
CALCA..796.	all	-0.0860735
SLC5A8..160728.	all	-0.0860131
VSTM2A..222008.	all	-0.0859804
ARHGAP22..58504.	all	-0.0859551
PKN1..5585.	all	-0.085912
TUSC2..11334.	all	-0.085864
CCNT2..905.	all	-0.0858342
CNOT4..4850.	all	-0.0858069
SLC5A7..60482.	all	-0.0858064
NKX6.2..84504.	all	-0.085803
YBEY..54059.	all	-0.0857903
GALNT6..11226.	all	-0.0857092
SLC25A37..51312.	all	-0.0857022
TMEM151A..256472.	all	-0.085654
KCNIP3..30818.	all	-0.0856539
COASY..80347.	all	-0.0855996
NWD1..284434.	all	-0.0855833
LDLR..3949.	all	-0.0855774
POLR1B..84172.	all	-0.0855662
UBQLNL..143630.	all	-0.0855006
SLC35C1..55343.	all	-0.0854789
ICE1..23379.	all	-0.085462
HPSE..10855.	all	-0.0854317
SLC25A13..10165.	all	-0.0853922
COL19A1..1310.	all	-0.0853344
ZG16B..124220.	all	-0.0853286
C7orf33..202865.	all	-0.0853161
PDHB..5162.	all	-0.0852444
CMTR1..23070.	all	-0.0852329
RUFY3..22902.	all	-0.0852249
ZCCHC13..389874.	all	-0.0852138
GNG13..51764.	all	-0.0851847
FANCI..55215.	all	-0.0851845
KIF3B..9371.	all	-0.0851698
ACTC1..70.	all	-0.0851656
ANKRD52..283373.	all	-0.0851485
TXLNA..200081.	all	-0.0850868
UTP18..51096.	all	-0.085085
UBA2..10054.	all	-0.0850016
ZCCHC24..219654.	all	-0.0849537
LAP3..51056.	all	-0.0849466
ZNF528..84436.	all	-0.0849286
CLCN5..1184.	all	-0.0849237
SF3A3..10946.	all	-0.0849128
DNAJC2..27000.	all	-0.0848916
NF2..4771.	all	-0.0848663
AP3M2..10947.	all	-0.084786
ZNF239..8187.	all	-0.0847371
TMEM126B..55863.	all	-0.0847346
GRID1..2894.	all	-0.0847337
FRG2C..100288801.	all	-0.0847052
ENOX2..10495.	all	-0.0847005
UPP2..151531.	all	-0.0846604
SH2D3C..10044.	all	-0.0846318
OR4K14..122740.	all	-0.0846245
MIF..4282.	all	-0.0846241
RHEB..6009.	all	-0.0846028
LMOD2..442721.	all	-0.0845729
APOL5..80831.	all	-0.084459
CYB5R3..1727.	all	-0.0844548
THAP7..80764.	all	-0.0844307
VRTN..55237.	all	-0.0844235
DNAH6..1768.	all	-0.0844155
NUDT6..11162.	all	-0.0844126
PHKB..5257.	all	-0.084409
NELFCD..51497.	all	-0.0843957
MS4A15..219995.	all	-0.0843789
RASD2..23551.	all	-0.0843341
EDAR..10913.	all	-0.0843302
AQP8..343.	all	-0.0843261
ASGR1..432.	all	-0.0843142
CDH9..1007.	all	-0.0842682
SNRPD2..6633.	all	-0.0842333
CHAMP1..283489.	all	-0.0842202
PHYHD1..254295.	all	-0.0842063
LRRC43..254050.	all	-0.0841969
NR2C1..7181.	all	-0.0841961
TOE1..114034.	all	-0.0841932
EXOC7..23265.	all	-0.0841694
MBNL3..55796.	all	-0.0841643
TEKT2..27285.	all	-0.084163
RASA2..5922.	all	-0.0840593
ANKRD30A..91074.	all	-0.0840247
CCS..9973.	all	-0.0840219
NMU..10874.	all	-0.0840212
FADS3..3995.	all	-0.0839997
KRTAP27.1..643812.	all	-0.0839899
PDE8B..8622.	all	-0.0839732
NREP..9315.	all	-0.083969
KDELR3..11015.	all	-0.0839429
RSBN1L..222194.	all	-0.0839428
REST..5978.	all	-0.0839295
RER1..11079.	all	-0.0839202
MS4A2..2206.	all	-0.0838896
IHH..3549.	all	-0.0838674
GPR137B..7107.	all	-0.0838509
CCDC149..91050.	all	-0.0838261
JPH3..57338.	all	-0.0838235
PIH1D1..55011.	all	-0.0837662
LRRC3..81543.	all	-0.0837321
PDE6G..5148.	all	-0.0837133
CFHR2..3080.	all	-0.0837093
GRXCR1..389207.	all	-0.0837006
DIRC1..116093.	all	-0.0837005
TXNDC2..84203.	all	-0.0836762
CCDC34..91057.	all	-0.0836255
RSU1..6251.	all	-0.0835667
PAK5..57144.	all	-0.0835127
LEP..3952.	all	-0.083484
TMEM223..79064.	all	-0.0834462
DDX17..10521.	all	-0.0834396
RNPS1..10921.	all	-0.0834155
INPP4A..3631.	all	-0.0833902
PIAS1..8554.	all	-0.0833856
TRIM72..493829.	all	-0.0833231
UBC..7316.	all	-0.0832081
POLR2H..5437.	all	-0.0832078
PLIN5..440503.	all	-0.0831643
PHKA1..5255.	all	-0.0831521
RAMAC..83640.	all	-0.0831505
DDX46..9879.	all	-0.0831488
PRSS36..146547.	all	-0.0831335
TMSB10..9168.	all	-0.0830821
IQSEC2..23096.	all	-0.0829869
ZNF257..113835.	all	-0.0829608
NFX1..4799.	all	-0.082954
BPIFA1..51297.	all	-0.0829529
LAMA4..3910.	all	-0.082937
FLCN..201163.	all	-0.0829052
CES5A..221223.	all	-0.0828975
ZNF596..169270.	all	-0.0828959
PHKG2..5261.	all	-0.082813
GAGE12J..729396.	all	-0.0827804
MED17..9440.	all	-0.0827186
RHOT1..55288.	all	-0.0827116
FOXR1..283150.	all	-0.0827022
MCM3..4172.	all	-0.0826474
ODF4..146852.	all	-0.0826368
MRPS25..64432.	all	-0.0824087
GIPC3..126326.	all	-0.0824031
ZNF420..147923.	all	-0.0823846
HMGXB3..22993.	all	-0.0823575
VWA2..340706.	all	-0.0823174
OR4D10..390197.	all	-0.0823165
LRRCC1..85444.	all	-0.0823124
CBLN2..147381.	all	-0.0823036
ARL14EP..120534.	all	-0.0822673
SRRD..402055.	all	-0.0822237
KIAA1324..57535.	all	-0.0821823
MON2..23041.	all	-0.0821074
ACAN..176.	all	-0.0821073
SMURF1..57154.	all	-0.0820814
DGCR8..54487.	all	-0.0820673
ABHD12B..145447.	all	-0.081982
INCENP..3619.	all	-0.0819312
CCL24..6369.	all	-0.0818945
CCDC68..80323.	all	-0.0818865
RWDD3..25950.	all	-0.0817954
C20orf85..128602.	all	-0.0817849
CYB5R4..51167.	all	-0.0817559
RALBP1..10928.	all	-0.081747
GUK1..2987.	all	-0.0817027
ESPL1..9700.	all	-0.0816749
CWC22..57703.	all	-0.0816738
OR5D18..219438.	all	-0.0816422
GMEB2..26205.	all	-0.081633
ZNF467..168544.	all	-0.0815914
MOSPD1..56180.	all	-0.0815863
GRB2..2885.	all	-0.0815763
PRDM6..93166.	all	-0.0815636
VNN1..8876.	all	-0.081549
TCN1..6947.	all	-0.0814332
DGAT2L6..347516.	all	-0.0813991
CCDC152..100129792.	all	-0.0813652
PPOX..5498.	all	-0.0813611
NMRK2..27231.	all	-0.0812838
MYO19..80179.	all	-0.0812501
PIKFYVE..200576.	all	-0.08125
ICK..22858.	all	-0.0812376
CYP2C19..1557.	all	-0.0812222
ARF5..381.	all	-0.081207
PSMD4..5710.	all	-0.0811994
MIEF2..125170.	all	-0.0811946
EMID1..129080.	all	-0.0811647
KYAT3..56267.	all	-0.0811498
SAMD15..161394.	all	-0.0810967
INTS13..55726.	all	-0.0810621
PCBP1..5093.	all	-0.0810064
OR10T2..128360.	all	-0.0809993
PHYHIPL..84457.	all	-0.0809528
CCDC170..80129.	all	-0.0809521
TSPYL1..7259.	all	-0.0809282
ARL6IP6..151188.	all	-0.0808703
SSBP3..23648.	all	-0.0808362
LGALS9B..284194.	all	-0.0807997
CRELD1..78987.	all	-0.0807969
ITGA4..3676.	all	-0.08078
IL1RL2..8808.	all	-0.0807298
SFXN4..119559.	all	-0.0806804
DDN..23109.	all	-0.0806625
SPAG9..9043.	all	-0.080653
NAA30..122830.	all	-0.0805835
DGKB..1607.	all	-0.0805402
MTX3..345778.	all	-0.0805344
IPP..3652.	all	-0.0805212
SLFN5..162394.	all	-0.0805211
ZNF658..26149.	all	-0.0805162
BBOX1..8424.	all	-0.0804896
MRPS2..51116.	all	-0.0804793
TSC22D2..9819.	all	-0.0804167
PER3..8863.	all	-0.080404
GAD1..2571.	all	-0.0803951
ALOX15B..247.	all	-0.0803868
MARCO..8685.	all	-0.080372
TRMT6..51605.	all	-0.0803532
HRAS..3265.	all	-0.0803396
OR8J3..81168.	all	-0.0802052
CAVIN1..284119.	all	-0.0801925
OR5B2..390190.	all	-0.080186
IL1R2..7850.	all	-0.0801655
NUP85..79902.	all	-0.0800747
TRIM42..287015.	all	-0.0800483
HDAC2..3066.	all	-0.0800405
PRAG1..157285.	all	-0.0799476
GDPD5..81544.	all	-0.0799467
SSR4..6748.	all	-0.079892
MYO6..4646.	all	-0.0798279
TMPO..7112.	all	-0.0798239
AGBL2..79841.	all	-0.0798087
BRSK2..9024.	all	-0.0797894
CLEC4C..170482.	all	-0.079782
PLLP..51090.	all	-0.0797508
C3orf33..285315.	all	-0.079749
TEX11..56159.	all	-0.0796911
GTF3C6..112495.	all	-0.0796871
FGFR2..2263.	all	-0.0795538
DCUN1D4..23142.	all	-0.0795434
PGS1..9489.	all	-0.079541
FGF10..2255.	all	-0.0795024
ENO3..2027.	all	-0.0794777
WDR46..9277.	all	-0.0794764
ANO3..63982.	all	-0.0794731
OR2C1..4993.	all	-0.0794581
CYP39A1..51302.	all	-0.0793985
NCAN..1463.	all	-0.0793815
LCP1..3936.	all	-0.0793617
MAD2L1BP..9587.	all	-0.0793591
NDUFA13..51079.	all	-0.0793573
ARHGAP20..57569.	all	-0.0793086
CHST8..64377.	all	-0.0792972
NRDE2..55051.	all	-0.079287
HTATSF1..27336.	all	-0.0792336
C2orf70..339778.	all	-0.0792059
SOX6..55553.	all	-0.0791921
UNC5D..137970.	all	-0.0791494
ACSL5..51703.	all	-0.0790861
EDDM3B..64184.	all	-0.0790499
ACTR2..10097.	all	-0.0790431
TSPAN2..10100.	all	-0.0789725
SLC18A3..6572.	all	-0.0789541
NGB..58157.	all	-0.0789381
KLHDC8B..200942.	all	-0.0788827
CCND3..896.	all	-0.0788355
ZNF662..389114.	all	-0.078811
MRPS7..51081.	all	-0.0788057
PRPF3..9129.	all	-0.0787946
UBAP2..55833.	all	-0.0787659
SPARCL1..8404.	all	-0.0787627
SMIM9..100132963.	all	-0.0787372
NKX1.2..390010.	all	-0.0787361
DRGX..644168.	all	-0.0786959
EHBP1..23301.	all	-0.0786599
FANCF..2188.	all	-0.0786371
CRMP1..1400.	all	-0.0786005
FAM172A..83989.	all	-0.0785488
ZNF404..342908.	all	-0.0785463
PPP1R3F..89801.	all	-0.0785011
DUSP1..1843.	all	-0.078501
DOK7..285489.	all	-0.0784478
USP15..9958.	all	-0.0783981
OR51V1..283111.	all	-0.078394
TMCO2..127391.	all	-0.0783861
DUSP2..1844.	all	-0.0783848
GALNT17..64409.	all	-0.0783748
TREX2..11219.	all	-0.0783463
PXT1..222659.	all	-0.0783209
PDLIM1..9124.	all	-0.0783156
SHROOM3..57619.	all	-0.078273
TXNDC16..57544.	all	-0.0782346
HAPLN3..145864.	all	-0.0781501
ZNF441..126068.	all	-0.0781428
ZBTB39..9880.	all	-0.0781101
SCT..6343.	all	-0.0780756
RNF34..80196.	all	-0.0780702
RNF123..63891.	all	-0.0780656
CNTNAP5..129684.	all	-0.0779993
SLITRK1..114798.	all	-0.0779688
PCMTD1..115294.	all	-0.0779108
OCRL..4952.	all	-0.0779071
MID2..11043.	all	-0.0779059
RNF212B..100507650.	all	-0.0778674
TAB1..10454.	all	-0.07784
PAGE1..8712.	all	-0.077837
CXorf40B..541578.	all	-0.0778065
MCOLN2..255231.	all	-0.0777131
CXCL13..10563.	all	-0.0777035
RPS16..6217.	all	-0.0777022
MAGEA11..4110.	all	-0.0776965
ZNF141..7700.	all	-0.0776834
BCAR1..9564.	all	-0.0775919
UBN2..254048.	all	-0.0775039
PIGX..54965.	all	-0.0775015
SLC35F1..222553.	all	-0.0774782
RSC1A1..6248.	all	-0.0774646
SPATA8..145946.	all	-0.0774605
WSB2..55884.	all	-0.0774469
UXS1..80146.	all	-0.0773734
HOXA5..3202.	all	-0.0773623
TNFSF15..9966.	all	-0.077341
POMZP3..22932.	all	-0.0772915
EPB41L4A..64097.	all	-0.077291
RTF2..51507.	all	-0.0772831
P4HTM..54681.	all	-0.077212
CSTF2T..23283.	all	-0.0771916
ZNF665..79788.	all	-0.0771839
DLX1..1745.	all	-0.0771742
PCDH18..54510.	all	-0.0771542
PCDH19..57526.	all	-0.0771408
CKMT2..1160.	all	-0.0771027
GLYAT..10249.	all	-0.0771005
DSN1..79980.	all	-0.0770925
PRSS21..10942.	all	-0.0770807
HIST1H3C..8352.	all	-0.0770689
ENC1..8507.	all	-0.0770649
RPL37A..6168.	all	-0.0770066
PRR13..54458.	all	-0.0770019
HMGXB4..10042.	all	-0.0769951
BPIFB4..149954.	all	-0.0769631
C7orf61..402573.	all	-0.0769382
CRAMP1..57585.	all	-0.0769236
GRN..2896.	all	-0.0769216
CCRL2..9034.	all	-0.0769101
POU1F1..5449.	all	-0.0768547
MACC1..346389.	all	-0.0768479
TUBB..203068.	all	-0.0767823
PSORS1C2..170680.	all	-0.0767382
VDAC2..7417.	all	-0.0767118
CLDN7..1366.	all	-0.0766953
LARGE1..9215.	all	-0.076676
ATRN..8455.	all	-0.0766525
ART3..419.	all	-0.0766294
SETD1A..9739.	all	-0.0765491
PPP1R10..5514.	all	-0.0765327
ECM1..1893.	all	-0.0764971
ZNF317..57693.	all	-0.0764925
ZNF322..79692.	all	-0.0764818
DOCK3..1795.	all	-0.0764734
LRRC17..10234.	all	-0.0764708
COA5..493753.	all	-0.0764368
MGRN1..23295.	all	-0.0764104
CAAP1..79886.	all	-0.0763763
PAPOLA..10914.	all	-0.0763531
RPL27A..6157.	all	-0.0763388
GUCA1A..2978.	all	-0.0763286
PRSS38..339501.	all	-0.0763283
RPL31..6160.	all	-0.0763088
OXSR1..9943.	all	-0.0763038
TERF2IP..54386.	all	-0.0763027
CCDC51..79714.	all	-0.0762739
NGDN..25983.	all	-0.0762718
HLA.DOA..3111.	all	-0.0762674
CTXN2..399697.	all	-0.0762468
TEP1..7011.	all	-0.0762351
CBFA2T2..9139.	all	-0.0762119
SRSF4..6429.	all	-0.0762085
C1QTNF7..114905.	all	-0.0762035
IRX5..10265.	all	-0.0761909
MBNL2..10150.	all	-0.0761841
COL25A1..84570.	all	-0.076171
DIP2A..23181.	all	-0.0760819
CABP1..9478.	all	-0.0760714
NCF4..4689.	all	-0.0760521
PID1..55022.	all	-0.0760394
ATAD2B..54454.	all	-0.0760049
CD3EAP..10849.	all	-0.0759966
ZNF619..285267.	all	-0.0759934
ARL1..400.	all	-0.0759732
LST1..7940.	all	-0.0759561
C14orf93..60686.	all	-0.0759301
HLCS..3141.	all	-0.0758976
ASF1A..25842.	all	-0.0758971
BBX..56987.	all	-0.0758901
GRID2IP..392862.	all	-0.0758885
PPT1..5538.	all	-0.0758795
CCDC43..124808.	all	-0.0758255
ADGRB1..575.	all	-0.075821
NFS1..9054.	all	-0.075816
TCTN2..79867.	all	-0.0757984
CHD9..80205.	all	-0.0757715
NCF1..653361.	all	-0.0757487
MASTL..84930.	all	-0.075706
PNP..4860.	all	-0.0757008
SPAG7..9552.	all	-0.0756912
TMUB1..83590.	all	-0.0756523
ZNF85..7639.	all	-0.0756417
SHPRH..257218.	all	-0.0755734
LONRF2..164832.	all	-0.0755681
ATP5MC3..518.	all	-0.0755654
CDKL4..344387.	all	-0.075563
PHLPP1..23239.	all	-0.0755524
CPLANE1..65250.	all	-0.0755471
TBC1D28..254272.	all	-0.0755267
MTHFR..4524.	all	-0.0755165
GATA3..2625.	all	-0.0754887
AJUBA..84962.	all	-0.0754765
CKAP4..10970.	all	-0.0754709
CCDC126..90693.	all	-0.0754665
FATE1..89885.	all	-0.075448
CFAP100..348807.	all	-0.0754369
ISX..91464.	all	-0.0753835
VAT1L..57687.	all	-0.0753133
MCC..4163.	all	-0.0753094
RAB3C..115827.	all	-0.0753018
ATF2..1386.	all	-0.0752813
LATS2..26524.	all	-0.075234
RASL12..51285.	all	-0.0752313
TBCE..6905.	all	-0.0752084
BBS7..55212.	all	-0.0751537
ZFP69B..65243.	all	-0.075118
CCNH..902.	all	-0.0750838
DENND6A..201627.	all	-0.0750061
HSD17B12..51144.	all	-0.0749854
XKRX..402415.	all	-0.074972
SASS6..163786.	all	-0.0749717
WDR11..55717.	all	-0.0749658
MTF1..4520.	all	-0.0749512
ZIM2..23619.	all	-0.0749403
PARP6..56965.	all	-0.0749277
TMPRSS15..5651.	all	-0.074887
MYOC..4653.	all	-0.0748443
HYOU1..10525.	all	-0.0747443
KRTAP8.1..337879.	all	-0.0746882
GALNT16..57452.	all	-0.0746794
PIAS3..10401.	all	-0.0746269
PHF3..23469.	all	-0.0746067
C17orf99..100141515.	all	-0.074606
NAIF1..203245.	all	-0.0745977
SEC14L6..730005.	all	-0.0745278
NAT2..10.	all	-0.0745215
C1orf162..128346.	all	-0.0745192
FAU..2197.	all	-0.0744978
RNASE9..390443.	all	-0.0744365
TMEM242..729515.	all	-0.0744268
OSBPL2..9885.	all	-0.0744197
CABS1..85438.	all	-0.0743961
SNX13..23161.	all	-0.0743897
TRIM46..80128.	all	-0.0743302
CRISP2..7180.	all	-0.0743279
TMEFF2..23671.	all	-0.0743201
GPRC6A..222545.	all	-0.0743189
ANAPC15..25906.	all	-0.0743111
WDFY1..57590.	all	-0.0743065
NSUN3..63899.	all	-0.074291
OR6Q1..219952.	all	-0.074287
RBM45..129831.	all	-0.074208
KIF22..3835.	all	-0.0742024
CHAF1B..8208.	all	-0.0741972
ZNF268..10795.	all	-0.0741849
HNRNPL..3191.	all	-0.0741775
CNPY1..285888.	all	-0.0741751
IL2RB..3560.	all	-0.0741751
HOXD11..3237.	all	-0.0741655
SRI..6717.	all	-0.0741552
ASNS..440.	all	-0.074131
LRIT1..26103.	all	-0.074117
KCNJ9..3765.	all	-0.0740987
LIPA..3988.	all	-0.0740953
AEBP2..121536.	all	-0.0740889
LRRC74A..145497.	all	-0.0740887
GSPT2..23708.	all	-0.074035
[truncated: 16,312 more rows]

## Sheet: Fig.1c
Fig. 1c
	glycolysis					glycolysis capacity					glycolysis reserve
SCCOHT-1	13.9407	14.817	13.5764	13.825	13.7159	6.31102	6.91349	6.36064	5.9186	6.40638	-3.9065	-4.54314	-3.82037	-9.88459	-3.01772
TOV112D	24.5596	30.2985	33.5468	26.6414	34.1155	18.1636	22.5532	20.146	20.146	25.1113	9.34927	11.0744	13.8388	11.2538	12.9216
BIN-67	18.4778	22.3467	20.66	20.9693	22.0954	13.8631	17.051	15.3459	15.8476	16.6558	4.31222	4.20454	2.27867	4.9147	5.57378
COV434	22.2081	24.4841	20.0629	23.9827	23.0487	16.5342	18.4337	14.9961	17.9429	17.0707	5.16853	5.13806	4.67495	6.05732	5.45206
CaOV3	49.4998	59.3741	54.4353	51.9381	52.5576	38.0207	44.4444	42.0176	39.7689	40.6685	16.0797	22.7338	23.3125	18.6458	23.9129
OVCAR4	35.6323	30.2408	29.3066	30.0609	34.5188	24.5396	21.8908	21.0078	20.6492	24.4098	20.4875	17.4928	21.5907	19.6997	23.6761
OVCAR5	21.5252	21.1644	20.5168	21.0569	20.9293	19.4002	18.0024	17.7584	18.4836	18.6511	23.1663	21.0244	18.4642	22.4332	18.8039
OVCAR3	27.865	31.8145	29.0386	26.3098	28.8693	22.0508	25.1408	23.0203	20.5483	22.4151	16.9374	19.094	19.8847	11.4017	14.8934

## Sheet: Fig1.d
Fig. 1d
	glycolysis						glycolysis capacity						glycolysis reserve
SCCOHT-1	2.13473	1.895	2.10464	2.31514	1.97125	2.39379	6.90883	4.14696	4.83576	6.49063	5.53994	6.33766	4.77411	2.25197	2.73112	4.17549	3.56868	3.94387
TOV112D	5.01974	4.5171	3.21628	3.98739	4.45354	4.56798	12.8989	10.2073	9.54966	10.6081	11.4733	11.4733	7.87912	5.69016	6.33338	6.62075	7.0198	7.0198
BIN-67	3.07949	2.68986	2.51844	2.90665	2.37442	2.54449	4.75749	4.07126	5.11972	7.57932	5.36602	5.23889	1.67801	1.3814	2.60128	4.67267	2.9916	2.6944
COV434	2.20038	1.97313	2.36662	2.29873	1.68536	2.00252	3.80714	3.40651	5.53616	5.5209	3.43863	4.34061	1.60675	1.43339	3.16954	3.22217	1.75327	2.33809
CaOV3	21.3241	18.0007	18.5526	20.8555	20.0845	21.1589	38.3722	33.4533	32.9693	37.7277	36.0519	37.4013	17.048	15.4526	14.4167	16.8722	15.9674	16.2424
OVCAR4	26.6459	25.701	28.4702	26.1808	24.2731	28.0489	40.697	39.3463	43.8965	42.6562	37.8009	37.8009	14.0511	13.6453	15.4263	16.4754	13.5279	13.5279
OVCAR5	11.4734	10.3858	12.5835	11.2523	11.4314	9.42099	25.3313	21.8617	25.5568	24.5696	22.9157	19.5246	13.8579	11.4759	12.9733	13.3173	11.4842	10.1036
OVCAR3	15.2975	9.20112	14.6777	13.3541	10.5963	11.5697	32.1103	20.5732	32.8397	30.4665	23.4598	25.4096	16.8129	11.3721	18.162	17.1124	12.8635	13.8399

## Sheet: Fig.1e
Fig. 1e
BIN-67	SCCOHT-1	COV434	TOV112D	OVCAR5	CaOV3	OVCAR4	OVCAR3
7.78602	6.54335	10.9002	7.26821	2.59277	1.05056	1.21702	4.30229

## Sheet: Fig.1l
Fig.1l
	Ctrl			A2
0	103.034	98.4794	98.4866	104.887	108.182	86.9309
12.5	42.6346	41.5676	44.6747	71.9196	66.8469	71.6199
6.3	51.3151	52.6759	53.1191	69.5124	75.5252	79.2134
3.1	67.8281	68.7265	68.9722	95.8675	83.8315	89.4518

## Sheet: Fig.1f
Fig. f
BIN67		SCCOHT-1		COV434		TOV112D		CaOV3		OVCAR-3		OVCAR-4		OVCAR-5		IOSE120		IOSE386
100	2.02008	100	3.74433	100	4.55732	100	10.9316	100	4.86881	100	2.46086	100	2.96864	100	1.0083	100	9.8998	100	3.67369
80.4085	5.01966	75.8064	7.58244	77.7872	2.8324	99.0385	14.8915	102.427	9.76488	97.9938	1.90329	83.1495	2.88616	102.404	1.51959	99.7375	6.52835	99.6766	5.07655
67.6416	3.76741	65.7834	6.15873	63.3319	3.44915	80.8761	8.47099	97.8766	9.01356	92.9012	3.33704	80.341	2.24877	110.737	0.818026	93.4383	2.26798	99.3531	4.52445
50.325	6.85335	56.5668	5.2792	54.0907	2.29056	63.782	8.50685	96.4611	5.84705	85.0309	2.44319	71.6148	3.77785	108.269	1.50333	89.5013	8.32756	96.442	2.95858
34.9582	3.95787	47.3502	3.39657	40.0594	1.1529	45.7265	5.37737	92.9221	5.86451	84.3364	2.0199	69.6088	11.0446	99.7115	1.80069	106.824	3.7732	99.6766	7.45808
15.3668	2.94937	40.3226	3.2619	26.8758	1.19583	36.218	5.33047	102.629	11.9723	82.4846	1.91311	63.2899	2.05556	102.564	0.640312	103.937	4.11106	98.5445	4.19239
11.3742	1.62156	27.5922	2.98147	20.9835	2.38939	28.953	4.40503	90.1921	3.18463	75.6944	1.13431	60.4313	4.96092	94.8718	0.974679	96.3255	5.44685	89.9731	4.61602
10.4921	1.29991	17.6843	1.69386	15.6422	0.471699	24.0385	2.52523	84.0243	3.18463	74.9228	1.19024	56.9208	3.69665	82.6923	1.03441	89.7638	7.09471	88.841	3.50363
12.3955	2.59262	9.96544	1.11468	16.4053	1.00789	22.9701	1.32295	78.8675	5.47626	63.5802	0.287228	53.5105	2.89486	55.1282	0.369685	77.9528	3.96317	95.31	8.75907
8.31012	1.09731	8.23733	0.287228	12.039	1.07393	21.688	2.7336	74.823	6.44585	74.1512	2.07525	47.6931	2.8716	51.9231	1.07238	76.2905	6.15167	92.4259	1.90442

## Sheet: Fig.1h
Fig.1h

## Sheet: Fig.1i
Fig.1i

## Sheet: Fig.1j
Fig.1j
	Ctrl			A4
0	99.7365	99.2022	101.061	93.9988	98.2828	107.718
12.5	44.8932	48.875	49.1095	73.773	84.4061	86.7131
6.3	49.4842	56.8531	55.0133	89.7148	82.5925	88.5235
3.1	69.0136	67.0529	63.6054	101.863	95.9349	91.4372

[truncated: 136 more sheets: Fig.1k, Fig.2a, Fig.2b, Fig.2c, Fig.2e, Fig.2f, Fig.2g, Fig.2h, Fig.2i, Fig.2j, Fig.2k, Fig.2l, Fig.2n, Fig.3a, Fig.3b, Fig.3d, Fig.3e, Fig.3g, Fig.3h, Fig.4b …]
